# Supplementary material for: Update of the cooling protocol for antibiotic-free storage of boar semen at 5°C improves sperm quality and maintains low bacterial counts
Source: PLoS One. 2024 Jun 12;19(6):e0305280. doi: 10.1371/journal.pone.0305280 (PMC11168697; doi:10.1371/journal.pone.0305280)
Supplement: S1 Data — (XLSX) [file pone.0305280.s001.xlsx]

## Sheet: Fig. 1
Update of the cooling protocol for antibiotic-free storage of boar semen at 5°C improves sperm quality and maintains low bacterial counts
Anne-Marie Luther, Thu Quynh Nguyen, Jutta Verspohl, Dagmar Waberski
Experiment 1-5
minutes	HT 6 h	HT 12 h	HT 16 h	HT 24 h	HT 18 h	Control
1	32	32	32	27.7	30.2	31.1
2	31.93	31.93	31.93	27.8	30.3	30.9
3	31.86	31.86	31.86	27.7	30.2	30.8
4	31.79	31.79	31.79	27.7	30.1	30.9
5	31.72	31.72	31.72	27.5	30.1	30.8
6	31.65	31.65	31.65	27.4	30.1	30.7
7	31.58	31.58	31.58	27.4	30	30.6
8	31.51	31.51	31.51	27.2	30	30.5
9	31.44	31.44	31.44	27	30	30.4
10	31.37	31.37	31.37	26.9	29.9	30.4
11	31.3	31.3	31.3	26.9	29.8	30.3
12	31.23	31.23	31.23	26.8	29.8	30.2
13	31.16	31.16	31.16	26.7	29.8	30.1
14	31.09	31.09	31.09	26.6	29.7	29.9
15	31.02	31.02	31.02	26.5	29.7	29.9
16	30.95	30.95	30.95	26.4	29.7	29.8
17	30.88	30.88	30.88	26.3	29.7	29.7
18	30.81	30.81	30.81	26.2	29.6	29.7
19	30.74	30.74	30.74	26.2	29.6	29.7
20	30.67	30.67	30.67	26.1	29.5	29.6
21	30.6	30.6	30.6	26	29.5	29.5
22	30.53	30.53	30.53	25.9	29.5	29.5
23	30.46	30.46	30.46	25.9	29.2	29.4
24	30.39	30.39	30.39	25.9	29.3	29.3
25	30.32	30.32	30.32	25.8	29.2	29.2
26	30.25	30.25	30.25	25.7	29.2	29.2
27	30.18	30.18	30.18	25.6	29.1	29.2
28	30.11	30.11	30.11	25.6	29.1	29.1
29	30.04	30.04	30.04	25.4	29.1	29.1
30	29.97	29.97	29.97	25.5	29.1	29
31	29.9	29.9	29.9	25.4	29.1	29
32	29.83	29.83	29.83	25.4	29	28.9
33	29.76	29.76	29.76	25.3	28.9	28.8
34	29.69	29.69	29.69	25.3	29	28.7
35	29.62	29.62	29.62	25.2	28.9	28.8
36	29.55	29.55	29.55	25.1	28.9	28.7
37	29.48	29.48	29.48	25.1	28.9	28.6
38	29.41	29.41	29.41	25	28.8	28.6
39	29.34	29.34	29.34	24.9	28.8	28.5
40	29.27	29.27	29.27	24.9	28.8	28.4
41	29.2	29.2	29.2	24.9	28.7	28.5
42	29.13	29.13	29.13	24.8	28.8	28.4
43	29.06	29.06	29.06	24.8	28.7	28.4
44	28.99	28.99	28.99	24.8	28.7	28.4
45	28.92	28.92	28.92	24.8	28.6	28.3
46	28.85	28.85	28.85	24.7	28.6	28.3
47	28.78	28.78	28.78	24.6	28.6	28.3
48	28.71	28.71	28.71	24.6	28.5	28.3
49	28.64	28.64	28.64	24.6	28.6	28.2
50	28.57	28.57	28.57	24.5	28.5	28.2
51	28.5	28.5	28.5	24.5	28.5	28.1
52	28.43	28.43	28.43	24.4	28.5	28.1
53	28.36	28.36	28.36	24.3	28.5	28
54	28.29	28.29	28.29	24.3	28.4	27.9
55	28.22	28.22	28.22	24.3	28.4	27.9
56	28.15	28.15	28.15	24.3	28.4	27.8
57	28.08	28.08	28.08	24.3	28.3	27.8
58	28.01	28.01	28.01	24.1	28.2	27.8
59	27.94	27.94	27.94	24.2	28.3	27.8
60	27.87	27.87	27.87	24.3	28.2	27.7
61	27.8	27.8	27.8	24.1	28.2	27.7
62	27.73	27.73	27.73	24	28.1	27.6
63	27.66	27.66	27.66	24	28.1	27.7
64	27.59	27.59	27.59	24	28.1	27.6
65	27.52	27.52	27.52	24	28.1	27.7
66	27.45	27.45	27.45	24	28	27.6
67	27.38	27.38	27.38	23.9	28	27.6
68	27.31	27.31	27.31	23.9	28	27.5
69	27.24	27.24	27.24	23.8	28	27.4
70	27.17	27.17	27.17	24	28	27.4
71	27.1	27.1	27.1	23.8	27.9	27.4
72	27.03	27.03	27.03	23.8	27.8	27.3
73	26.96	26.96	26.96	23.7	27.9	27.2
74	26.89	26.89	26.89	23.7	27.8	27.1
75	26.82	26.82	26.82	23.7	27.8	27.1
76	26.75	26.75	26.75	23.7	27.8	27.1
77	26.68	26.68	26.68	23.7	27.8	27
78	26.61	26.61	26.61	23.6	27.7	27
79	26.54	26.54	26.54	23.5	27.7	27.1
80	26.47	26.47	26.47	23.6	27.7	27.1
81	26.4	26.4	26.4	23.5	27.7	27
82	26.33	26.33	26.33	23.5	27.7	27
83	26.26	26.26	26.26	23.5	27.6	27
84	26.19	26.19	26.19	23.6	27.6	27
85	26.12	26.12	26.12	23.4	27.6	27
86	26.05	26.05	26.05	23.4	27.5	26.9
87	25.98	25.98	25.98	23.4	27.5	26.9
88	25.91	25.91	25.91	23.3	27.6	26.9
89	25.84	25.84	25.84	23.4	27.5	26.8
90	25.77	25.77	25.77	23.3	27.5	26.8
91	25.1	25.9	25.1	23.3	27.5	26.7
92	25.1	25.7	25.1	23.2	27.4	26.7
93	25.1	25.8	25.1	23.3	27.5	26.7
94	24.9	25.7	24.9	23.2	27.4	26.7
95	24.9	25.7	24.9	23.2	27.4	26.7
96	24.8	25.7	24.8	23.3	27.3	26.7
97	24.7	25.6	24.7	23.2	27.3	26.6
98	24.7	25.6	24.7	23.3	27.4	26.6
99	24.7	25.5	24.7	23.2	27.3	26.6
100	24.7	25.4	24.7	23.2	27.2	26.6
101	24.5	25.4	24.5	23.2	27.2	26.6
102	24.5	25.2	24.5	23.3	27.3	26.7
103	24.4	25.2	24.4	23.2	27.2	26.6
104	24.4	25.1	24.4	23.3	27.2	26.6
105	24.3	25	24.3	23.2	27.1	26.6
106	24.3	24.9	24.3	23.2	27.2	26.6
107	24.2	24.7	24.2	23.1	27.1	26.6
108	24.2	24.7	24.2	23.2	27.1	26.5
109	24.2	24.6	24.2	23.1	27.1	26.5
110	24	24.5	24	23.1	27.1	26.4
111	24	24.4	24	23	27	26.4
112	23.9	24.3	23.9	23	27.1	26.3
113	23.9	24.3	23.9	23	27	26.4
114	23.9	24.2	23.9	23.1	27.1	26.3
115	23.8	24.1	23.8	23	27	26.3
116	23.7	24	23.7	23.1	27	26.3
117	23.7	23.9	23.7	23	27.1	26.3
118	23.6	23.9	23.6	22.9	27	26.3
119	23.5	23.8	23.5	23	27	26.4
120	23.5	23.7	23.5	22.9	27	26.3
121	23.4	23.7	23.4	22.9	27	26.3
122	23.3	23.7	23.3	22.8	27	26.3
123	23.3	23.6	23.3	22.7	27	26.3
124	23.3	23.5	23.3	22.7	27	26.2
125	23.2	23.4	23.2	22.6	27	26.3
126	23.2	23.4	23.2	22.5	27	26.3
127	23.1	23.3	23.1	22.6	27	26.2
128	22.9	23.3	22.9	22.5	26.9	26.2
129	22.9	23.2	22.9	22.5	26.9	26.1
130	22.9	23.1	22.9	22.5	26.9	26.1
131	22.9	23.1	22.9	22.3	26.9	26.1
132	22.8	22.9	22.8	22.3	26.9	26.1
133	22.7	22.9	22.7	22.3	26.9	26.1
134	22.6	22.8	22.6	22.1	26.8	26.1
135	22.6	22.7	22.6	22	26.9	26.1
136	22.6	22.7	22.6	22	26.9	26.1
137	22.5	22.7	22.5	21.9	26.9	26.1
138	22.5	22.6	22.5	22	26.9	26.1
139	22.4	22.4	22.4	21.9	26.9	26.1
140	22.4	22.4	22.4	21.8	26.9	26.1
141	22.4	22.4	22.4	21.7	26.9	26.1
142	22.4	22.3	22.4	21.6	26.9	26
143	22.3	22.1	22.3	21.6	26.9	26
144	22.2	22.1	22.2	21.6	26.8	26.1
145	22.1	22.1	22.1	21.5	26.8	26
146	22	22	22	21.4	26.8	26.1
147	22	22	22	21.5	26.8	26
148	21.9	21.9	21.9	21.3	26.8	26
149	21.9	21.8	21.9	21.3	26.8	26
150	21.9	21.8	21.9	21.3	26.8	25.9
151	21.8	21.7	21.8	21.2	26.8	26
152	21.7	21.7	21.7	21.1	26.8	25.9
153	21.7	21.7	21.7	21	26.8	26
154	21.5	21.6	21.5	21	26.8	25.9
155	21.6	21.6	21.6	21	26.8	25.9
156	21.6	21.6	21.6	20.9	26.8	25.9
157	21.4	21.5	21.4	20.9	26.8	25.9
158	21.4	21.5	21.4	20.8	26.9	25.9
159	21.4	21.5	21.4	20.8	26.8	25.9
160	21.4	21.4	21.4	20.7	26.8	25.9
161	21.3	21.3	21.3	20.7	26.8	26
162	21.3	21.3	21.3	20.6	26.8	25.9
163	21.3	21.2	21.3	20.5	26.8	25.9
164	21.3	21.2	21.3	20.6	26.7	25.8
165	21.2	21.1	21.2	20.5	26.7	25.8
166	21.1	21.2	21.1	20.4	26.7	25.8
167	21.1	21	21.1	20.4	26.7	25.7
168	21.1	21	21.1	20.3	26.7	25.7
169	21	21	21	20.4	26.7	25.8
170	20.9	20.8	20.9	20.2	26.7	25.8
171	20.9	20.8	20.9	20.3	26.7	25.7
172	20.9	20.8	20.9	20.2	26.7	25.8
173	21	20.8	21	20.3	26.7	25.8
174	20.9	20.7	20.9	20.1	26.7	25.8
175	20.8	20.7	20.8	20.1	26.8	25.8
176	20.8	20.6	20.8	20.1	26.7	25.8
177	20.8	20.6	20.8	20	26.8	25.7
178	20.8	20.6	20.8	20	26.7	25.8
179	20.6	20.5	20.6	19.9	26.7	25.8
180	20.7	20.5	20.7	19.9	26.7	25.8
181	20.7	20.4	20.7	19.8	26.7	25.8
182	20.6	20.4	20.6	19.8	26.6	25.7
183	20.5	20.4	20.5	19.8	26.7	25.8
184	20.5	20.4	20.5	19.8	26.6	25.7
185	20.5	20.3	20.5	19.7	26.6	25.7
186	20.4	20.3	20.4	19.7	26.6	25.6
187	20.4	20.3	20.4	19.6	26.4	25.6
188	20.4	20.3	20.4	19.6	26.4	25.6
189	20.3	20.2	20.3	19.6	26.3	25.6
190	20.2	20.2	20.2	19.5	26.2	25.5
191	20.3	20.1	20.3	19.5	26.1	25.5
192	20.2	20.1	20.2	19.4	26.1	25.5
193	20.2	20.1	20.2	19.4	26	25.4
194	20.2	20.1	20.2	19.4	25.9	25.5
195	20.2	20	20.2	19.3	25.7	25.3
196	20.1	20	20.1	19.2	25.6	25.3
197	20.1	20	20.1	19.2	25.5	25.2
198	20.1	19.9	20.1	19.3	25.4	25.2
199	20	19.9	20	19.2	25.3	25.1
200	20	19.9	20	19.2	25.2	25
201	20.1	19.8	20.1	19.2	25	24.9
202	20	19.8	20	19.2	24.8	24.8
203	20	19.8	20	19.1	24.7	24.8
204	20	19.8	20	19.1	24.5	24.7
205	20	19.8	20	19	24.4	24.6
206	20	19.8	20	19	24.2	24.6
207	19.9	19.7	19.9	19	24.1	24.6
208	19.9	19.7	19.9	19	24	24.5
209	19.8	19.7	19.8	18.9	23.9	24.3
210	19.8	19.7	19.8	18.9	23.9	24.3
211	19.8	19.6	19.8	18.9	23.8	24.2
212	19.7	19.5	19.7	18.8	23.6	24.2
213	19.8	19.6	19.8	18.9	23.6	24.1
214	19.7	19.6	19.7	18.9	23.4	23.9
215	19.6	19.5	19.6	18.8	23.5	23.9
216	19.6	19.5	19.6	18.8	23.4	23.8
217	19.6	19.5	19.6	18.8	23.3	23.6
218	19.6	19.5	19.6	18.8	23.3	23.6
219	19.6	19.4	19.6	18.8	23.1	23.5
220	19.4	19.4	19.4	18.7	23.1	23.3
221	19.5	19.4	19.5	18.7	22.9	23.4
222	19.5	19.4	19.5	18.6	22.9	23.3
223	19.4	19.3	19.4	18.7	22.8	23.2
224	19.4	19.3	19.4	18.7	22.6	23
225	19.4	19.3	19.4	18.6	22.5	23.1
226	19.5	19.3	19.5	18.7	22.4	22.8
227	19.4	19.3	19.4	18.6	22.3	22.8
228	19.3	19.2	19.3	18.6	22.3	22.7
229	19.3	19.2	19.3	18.6	22.2	22.5
230	19.4	19.2	19.4	18.6	22.1	22.4
231	19.3	19.2	19.3	18.5	22.1	22.3
232	19.3	19.1	19.3	18.6	22	22.2
233	19.3	19.1	19.3	18.5	22	22.1
234	19.3	19.1	19.3	18.5	22	22
235	19.3	19	19.3	18.4	21.9	21.9
236	19.3	19	19.3	18.5	21.9	21.7
237	19.2	19	19.2	18.4	21.8	21.7
238	19.2	18.9	19.2	18.4	21.7	21.6
239	19.2	19	19.2	18.4	21.7	21.4
240	19.2	19	19.2	18.4	21.6	21.4
241	19.1	18.9	19.1	18.3	21.5	21.3
242	19.1	18.9	19.1	18.3	21.4	21.2
243	19	18.9	19	18.4	21.3	21.2
244	19	18.8	19	18.2	21.3	21.1
245	19	18.9	19	18.3	21.3	21
246	19.1	18.9	19.1	18.3	21.2	21
247	19	18.8	19	18.3	21.2	20.9
248	18.9	18.8	18.9	18.2	21.1	20.8
249	18.9	18.8	18.9	18.2	21.1	20.7
250	18.9	18.8	18.9	18.2	21.1	20.6
251	18.9	18.8	18.9	18.1	21	20.5
252	18.9	18.8	18.9	18.2	21	20.3
253	18.9	18.8	18.9	18.1	20.9	20.4
254	18.9	18.8	18.9	18.1	20.8	20.2
255	18.9	18.8	18.9	18	20.8	20.2
256	18.8	18.7	18.8	18.1	20.8	20.1
257	18.8	18.7	18.8	18.1	20.7	20
258	18.8	18.7	18.8	18	20.6	20
259	18.8	18.7	18.8	18.1	20.6	19.9
260	18.7	18.7	18.7	18	20.6	19.8
261	18.9	18.6	18.9	18	20.5	19.8
262	18.8	18.6	18.8	18	20.5	19.7
263	18.9	18.6	18.7	18.1	20.4	19.6
264	18.8	18.6	18.7	18	20.4	19.6
265	18.8	18.6	18.7	18	20.4	19.5
266	18.8	18.6	18.7	18	20.4	19.5
267	18.8	18.6	18.7	18	20.4	19.4
268	18.8	18.5	18.7	18	20.3	19.3
269	18.8	18.5	18.7	17.9	20.3	19.3
270	18.8	18.5	18.7	17.9	20.2	19.2
271	18.8	18.5	18.7	18	20.2	19.2
272	18.8	18.4	18.7	17.9	20.2	19
273	18.8	18.3	18.7	17.9	20.1	19
274	18.8	18.4	18.7	17.8	20	19
275	18.8	18.4	18.7	17.9	20	18.9
276	18.8	18.4	18.6	17.9	20	18.7
277	18.8	18.4	18.6	17.9	20	18.7
278	18.8	18.4	18.6	17.9	19.9	18.7
279	18.8	18.3	18.6	17.9	19.9	18.6
280	18.8	18.4	18.6	17.9	19.9	18.6
281	18.8	18.4	18.6	17.8	19.9	18.6
282	18.8	18.4	18.6	17.9	19.9	18.5
283	18.8	18.4	18.6	17.9	19.9	18.5
284	18.8	18.4	18.6	17.8	19.9	18.4
285	18.8	18.4	18.6	17.9	19.8	18.3
286	18.8	18.4	18.6	17.8	19.7	18.3
287	18.8	18.4	18.6	17.8	19.7	18.2
288	18.8	18.4	18.6	17.8	19.7	18.2
289	18.8	18.3	18.6	17.8	19.7	18.1
290	18.8	18.3	18.6	17.8	19.6	18.2
291	18.8	18.3	18.6	17.8	19.6	18.2
292	18.8	18.2	18.6	17.8	19.6	18.2
293	18.8	18.3	18.6	17.8	19.6	18
294	18.8	18.2	18.6	17.8	19.6	18
295	18.8	18.1	18.6	17.8	19.6	17.9
296	18.8	18.2	18.6	17.8	19.5	17.9
297	18.8	18.2	18.6	17.8	19.5	17.9
298	18.8	18.1	18.6	17.7	19.5	17.8
299	18.7	18.1	18.6	17.8	19.5	17.7
300	18.7	18.2	18.6	17.8	19.5	17.7
301	18.7	18.1	18.6	17.7	19.5	17.6
302	18.7	18.1	18.6	17.7	19.4	17.6
303	18.7	18.1	18.6	17.7	19.4	17.6
304	18.7	18.1	18.6	17.7	19.4	17.5
305	18.7	18	18.6	17.7	19.4	17.6
306	18.7	18.1	18.6	17.7	19.3	17.5
307	18.7	18.1	18.6	17.6	19.3	17.5
308	18.7	18.1	18.6	17.6	19.3	17.4
309	18.7	18.1	18.7	17.5	19.3	17.4
310	18.7	18.1	18.7	17.6	19.3	17.4
311	18.6	18.1	18.6	17.6	19.3	17.4
312	18.6	18.1	18.6	17.6	19.3	17.3
313	18.5	18.1	18.5	17.6	19.3	17.3
314	18.4	18.1	18.4	17.5	19.3	17.2
315	18.4	18.1	18.4	17.6	19.2	17.2
316	18.3	18.1	18.3	17.5	19.2	17.2
317	18.3	18.1	18.3	17.5	19.1	17.2
318	18.3	18.1	18.3	17.6	19.1	17.1
319	18.2	18.1	18.2	17.5	19.1	17.1
320	18.2	18	18.2	17.5	19.1	17.1
321	18.2	18	18.2	17.5	19	17
322	18.2	18	18.2	17.5	19.1	17
323	18.1	18	18.1	17.5	19	17
324	18.2	18	18.2	17.5	19	17
325	18.1	18	18.1	17.5	19	17
326	18.1	18	18.1	17.5	19	16.9
327	18.1	18	18.1	17.5	19	16.9
328	18.1	18	18.1	17.5	19	16.9
329	18.1	18	18.1	17.5	19	16.8
330	18	17.9	18	17.5	19	16.8
331	18	17.9	18	17.5	19	16.8
332	18	17.9	18	17.5	19	16.7
333	18.1	18	18.1	17.5	19	16.6
334	18	17.9	18	17.5	18.9	16.6
335	18	18	18	17.5	18.9	16.6
336	18.1	17.8	18.1	17.5	18.9	16.6
337	18	17.9	18	17.4	18.9	16.6
338	18	17.9	18	17.5	18.9	16.6
339	17.9	17.9	17.9	17.5	18.9	16.5
340	17.9	17.8	17.9	17.5	18.8	16.5
341	17.9	17.9	17.9	17.5	18.8	16.5
342	17.9	18	17.9	17.5	18.9	16.5
343	17.9	17.8	17.9	17.5	18.8	16.5
344	17.9	17.9	17.9	17.5	18.8	16.5
345	17.9	18	17.9	17.4	18.9	16.5
346	17.9	17.9	17.9	17.4	18.9	16.5
347	17.8	17.9	17.8	17.5	18.9	16.5
348	17.9	17.9	17.9	17.4	18.8	16.4
349	17.8	18	17.8	17.4	18.8	16.4
350	17.8	17.9	17.8	17.5	18.8	16.3
351	17.8	17.9	17.8	17.5	18.7	16.3
352	17.8	17.9	17.8	17.5	18.7	16.3
353	17.8	17.9	17.8	17.5	18.7	16.3
354	17.8	17.9	17.8	17.4	18.7	16.3
355	17.9	17.9	17.9	17.4	18.7	16.3
356	17.8	17.9	17.8	17.5	18.7	16.2
357	17.8	17.9	17.8	17.4	18.7	16.3
358	17.8	17.9	17.8	17.4	18.7	16.2
359	17.8	17.9	17.8	17.4	18.7	16.2
360	17.8	17.8	17.8	17.4	18.7	16.1
361	17.8	17.9	17.8	17.4	18.7	16.2
362	17.8	17.8	17.8	17.4	18.7	16.1
363	17.8	17.9	17.8	17.4	18.7	16.2
364	17.8	17.8	17.8	17.4	18.7	16
365	17.7	17.8	17.8	17.4	18.6	15.9
366	17.8	17.8	17.8	17.5	18.6	15.8
367	17.7	17.8	17.8	17.4	18.6	15.8
368	17.7	17.8	17.8	17.4	18.6	15.9
369	17.7	17.8	17.8	17.4	18.7	15.8
370	17.7	17.8	17.8	17.4	18.6	15.7
371	17.7	17.8	17.8	17.4	18.6	15.6
372	17.8	17.8	17.8	17.4	18.5	15.6
373	17.6	17.7	17.8	17.4	18.6	15.6
374	17.7	17.8	17.8	17.4	18.6	15.6
375	17.8	17.8	17.8	17.4	18.6	15.6
376	17.7	17.8	17.8	17.4	18.7	15.4
377	17.6	17.7	17.8	17.4	18.6	15.4
378	17.6	17.7	17.8	17.4	18.6	15.4
379	17.6	17.8	17.8	17.4	18.6	15.3
380	17.6	17.8	17.8	17.4	18.7	15.3
381	17.6	17.7	17.8	17.4	18.6	15.1
382	17.6	17.8	17.8	17.4	18.6	15.1
383	17.6	17.7	17.8	17.4	18.6	15
384	17.6	17.7	17.8	17.4	18.5	15
385	17.5	17.8	17.8	17.4	18.5	14.9
386	17.5	17.8	17.8	17.4	18.5	14.9
387	17.5	17.8	17.8	17.4	18.5	14.9
388	17.5	17.7	17.8	17.4	18.4	14.8
389	17.5	17.8	17.8	17.4	18.5	14.7
390	17.5	17.7	17.8	17.4	18.5	14.7
391	17.5	17.7	17.8	17.4	18.5	14.7
392	17.4	17.7	17.8	17.4	18.5	14.6
393	17.4	17.7	17.8	17.4	18.5	14.6
394	17.4	17.7	17.8	17.4	18.5	14.5
395	17.4	17.6	17.8	17.4	18.5	14.4
396	17.4	17.7	17.8	17.3	18.5	14.3
397	17.3	17.7	17.8	17.4	18.5	14.4
398	17.4	17.6	17.8	17.4	18.5	14.2
399	17.3	17.6	17.8	17.4	18.5	14.2
400	17.3	17.6	17.8	17.4	18.5	14.1
401	17.2	17.6	17.8	17.4	18.5	14.1
402	17.2	17.6	17.8	17.4	18.5	14
403	17.2	17.7	17.8	17.4	18.5	13.9
404	17.1	17.7	17.8	17.4	18.4	13.9
405	17.1	17.6	17.8	17.4	18.5	13.8
406	17.2	17.6	17.8	17.3	18.4	13.8
407	17.1	17.6	17.8	17.4	18.4	13.7
408	17.1	17.7	17.8	17.3	18.4	13.7
409	17.1	17.7	17.8	17.3	18.5	13.6
410	17.1	17.7	17.8	17.4	18.4	13.5
411	17	17.6	17.8	17.4	18.5	13.6
412	16.9	17.7	17.8	17.3	18.4	13.5
413	17	17.6	17.8	17.4	18.5	13.4
414	16.9	17.7	17.8	17.4	18.4	13.3
415	16.9	17.7	17.8	17.4	18.4	13.2
416	16.8	17.7	17.8	17.4	18.3	13.3
417	16.8	17.7	17.8	17.4	18.4	13.2
418	16.7	17.7	17.8	17.3	18.4	13.2
419	16.7	17.6	17.8	17.4	18.4	13
420	16.8	17.6	17.8	17.4	18.4	13
421	16.7	17.6	17.8	17.4	18.4	13
422	16.6	17.6	17.8	17.3	18.4	12.9
423	16.6	17.6	17.8	17.4	18.3	12.9
424	16.5	17.6	17.8	17.3	18.5	12.9
425	16.6	17.6	17.8	17.3	18.4	12.8
426	16.5	17.6	17.8	17.4	18.4	12.8
427	16.4	17.7	17.8	17.3	18.4	12.7
428	16.5	17.6	17.8	17.3	18.5	12.7
429	16.4	17.6	17.8	17.4	18.4	12.7
430	16.3	17.6	17.8	17.3	18.4	12.7
431	16.3	17.6	17.8	17.3	18.4	12.6
432	16.3	17.6	17.8	17.4	18.3	12.6
433	16.2	17.6	17.8	17.4	18.3	12.5
434	16.2	17.6	17.8	17.4	18.3	12.4
435	16.1	17.6	17.8	17.4	18.3	12.4
436	16	17.6	17.8	17.4	18.3	12.4
437	16.1	17.5	17.8	17.4	18.4	12.4
438	16	17.6	17.8	17.4	18.4	12.3
439	15.9	17.6	17.8	17.4	18.4	12.2
440	15.9	17.6	17.8	17.4	18.4	12.2
441	15.8	17.5	17.8	17.4	18.4	12.2
442	15.8	17.6	17.8	17.4	18.5	12.2
443	15.8	17.5	17.8	17.4	18.4	12.1
444	15.7	17.6	17.8	17.4	18.4	12.1
445	15.6	17.6	17.8	17.3	18.4	12.1
446	15.6	17.6	17.8	17.4	18.4	12.1
447	15.6	17.6	17.8	17.4	18.4	12
448	15.6	17.6	17.8	17.4	18.4	12
449	15.5	17.6	17.8	17.3	18.3	12
450	15.5	17.6	17.8	17.3	18.3	12
451	15.4	17.6	17.8	17.3	18.3	12
452	15.3	17.5	17.8	17.4	18.3	11.9
453	15.3	17.6	17.8	17.4	18.4	11.8
454	15.2	17.7	17.8	17.3	18.3	11.9
455	15.2	17.6	17.8	17.4	18.4	11.7
456	15	17.5	17.8	17.3	18.4	11.8
457	14.9	17.5	17.8	17.4	18.4	11.7
458	14.9	17.6	17.8	17.3	18.4	11.7
459	14.9	17.6	17.8	17.3	18.4	11.6
460	14.8	17.6	17.8	17.4	18.4	11.6
461	14.7	17.5	17.8	17.4	18.4	11.6
462	14.7	17.5	17.8	17.3	18.5	11.6
463	14.7	17.5	17.8	17.3	18.3	11.6
464	14.6	17.5	17.8	17.3	18.4	11.6
465	14.6	17.5	17.8	17.3	18.3	11.5
466	14.5	17.5	17.8	17.3	18.4	11.5
467	14.4	17.5	17.8	17.3	18.3	11.6
468	14.4	17.5	17.8	17.3	18.3	11.5
469	14.4	17.5	17.8	17.3	18.3	11.5
470	14.3	17.5	17.8	17.3	18.4	11.5
471	14.2	17.5	17.8	17.3	18.4	11.5
472	14.2	17.5	17.8	17.4	18.3	11.5
473	14.1	17.5	17.8	17.4	18.4	11.4
474	14.1	17.5	17.8	17.3	18.4	11.4
475	13.9	17.6	17.8	17.3	18.4	11.4
476	13.9	17.6	17.8	17.4	18.3	11.2
477	13.9	17.6	17.8	17.3	18.4	11.2
478	13.8	17.5	17.8	17.3	18.3	11.2
479	13.7	17.6	17.8	17.3	18.3	11.2
480	13.7	17.6	17.8	17.3	18.4	11.2
481	13.6	17.6	17.8	17.3	18.3	11.2
482	13.5	17.5	17.8	17.4	18.3	11.2
483	13.4	17.5	17.8	17.3	18.3	11.2
484	13.4	17.5	17.8	17.3	18.3	11.1
485	13.3	17.5	17.8	17.4	18.2	11
486	13.3	17.5	17.8	17.3	18.3	11.1
487	13.2	17.6	17.8	17.4	18.3	11
488	13.1	17.5	17.8	17.4	18.3	11.1
489	13.1	17.5	17.8	17.3	18.4	11.1
490	13	17.4	17.8	17.4	18.4	11.1
491	12.9	17.6	17.8	17.3	18.4	11
492	12.9	17.5	17.8	17.4	18.4	11.1
493	12.7	17.5	17.8	17.4	18.3	11
494	12.7	17.5	17.8	17.4	18.4	11
495	12.7	17.5	17.8	17.4	18.2	11
496	12.5	17.5	17.8	17.3	18.4	10.9
497	12.6	17.5	17.8	17.4	18.3	10.9
498	12.5	17.5	17.8	17.4	18.3	10.9
499	12.4	17.5	17.8	17.4	18.3	10.9
500	12.3	17.5	17.8	17.4	18.3	10.8
501	12.2	17.5	17.8	17.3	18.3	10.8
502	12.2	17.5	17.8	17.4	18.3	10.8
503	12.2	17.4	17.8	17.4	18.3	10.8
504	12.1	17.5	17.8	17.4	18.3	10.8
505	12	17.5	17.8	17.4	18.4	10.8
506	12	17.5	17.8	17.5	18.4	10.8
507	12	17.5	17.8	17.4	18.4	10.8
508	11.9	17.6	17.8	17.4	18.3	10.8
509	11.9	17.5	17.8	17.4	18.3	10.8
510	11.7	17.5	17.8	17.4	18.3	10.8
511	11.7	17.6	17.8	17.3	18.3	10.8
512	11.7	17.5	17.8	17.4	18.2	10.7
513	11.7	17.5	17.8	17.3	18.3	10.7
514	11.6	17.5	17.8	17.3	18.3	10.7
515	11.5	17.5	17.8	17.4	18.3	10.7
516	11.4	17.5	17.8	17.3	18.3	10.7
517	11.3	17.6	17.8	17.3	18.3	10.6
518	11.3	17.6	17.8	17.3	18.3	10.6
519	11.2	17.6	17.8	17.3	18.3	10.6
520	11.2	17.5	17.8	17.3	18.3	10.6
521	11.1	17.5	17.8	17.3	18.4	10.6
522	11.1	17.5	17.8	17.3	18.4	10.6
523	11.1	17.5	17.8	17.3	18.3	10.5
524	11.1	17.5	17.8	17.4	18.3	10.5
525	10.9	17.4	17.8	17.4	18.3	10.5
526	10.9	17.4	17.8	17.3	18.3	10.5
527	10.9	17.5	17.8	17.3	18.3	10.5
528	10.9	17.5	17.8	17.4	18.2	10.5
529	10.9	17.5	17.8	17.3	18.2	10.5
530	10.7	17.5	17.8	17.4	18.3	10.5
531	10.6	17.5	17.8	17.3	18.3	10.5
532	10.7	17.5	17.8	17.3	18.3	10.5
533	10.7	17.5	17.8	17.4	18.3	10.5
534	10.5	17.5	17.8	17.4	18.3	10.5
535	10.5	17.5	17.8	17.3	18.4	10.5
536	10.5	17.5	17.8	17.3	18.3	10.5
537	10.4	17.5	17.8	17.3	18.3	10.4
538	10.3	17.5	17.8	17.3	18.4	10.4
539	10.3	17.5	17.8	17.3	18.3	10.4
540	10.2	17.5	17.8	17.3	18.3	10.4
541	10.2	17.6	17.8	17.4	18.4	10.4
542	10.2	17.5	17.8	17.4	18.3	10.4
543	10.2	17.5	17.8	17.3	18.3	10.3
544	10.2	17.5	17.8	17.2	18.3	10.3
545	10	17.6	17.8	17.3	18.3	10.3
546	10	17.5	17.8	17.4	18.3	10.3
547	10	17.5	17.8	17.2	18.3	10.3
548	10	17.5	17.8	17.3	18.3	10.3
549	9.9	17.5	17.8	17.3	18.3	10.3
550	10	17.5	17.8	17.3	18.3	10.3
551	9.9	17.4	17.8	17.3	18.3	10.3
552	9.9	17.5	17.8	17.3	18.3	10.3
553	9.8	17.5	17.8	17.4	18.4	10.3
554	9.7	17.5	17.8	17.3	18.3	10.2
555	9.7	17.4	17.8	17.3	18.4	10.3
556	9.6	17.5	17.8	17.4	18.3	10.3
557	9.6	17.4	17.8	17.3	18.3	10.3
558	9.5	17.5	17.8	17.4	18.3	10.3
559	9.5	17.5	17.8	17.4	18.3	10.3
560	9.4	17.4	17.8	17.4	18.2	10.3
561	9.4	17.5	17.8	17.3	18.2	10.2
562	9.4	17.4	17.8	17.4	18.2	10.3
563	9.4	17.5	17.8	17.3	18.3	10.3
564	9.4	17.4	17.8	17.3	18.3	10.3
565	9.3	17.6	17.8	17.3	18.2	10.3
566	9.3	17.5	17.8	17.3	18.3	10.3
567	9.3	17.5	17.8	17.4	18.4	10.2
568	9.3	17.5	17.8	17.3	18.4	10.2
569	9.1	17.6	17.8	17.3	18.4	10.2
570	9.2	17.5	17.8	17.4	18.3	10.2
571	9.2	17.5	17.8	17.3	18.4	10.2
572	9	17.5	17.8	17.4	18.3	10.2
573	9.1	17.5	17.8	17.4	18.3	10.1
574	9	17.6	17.8	17.3	18.3	10.2
575	9	17.5	17.8	17.3	18.3	10.2
576	8.9	17.5	17.8	17.3	18.3	10.2
577	8.9	17.5	17.8	17.3	18.3	10.1
578	8.9	17.6	17.8	17.3	18.3	10.1
579	8.8	17.5	17.8	17.3	18.3	10.1
580	8.8	17.5	17.8	17.3	18.3	10.1
581	8.8	17.5	17.8	17.3	18.2	10.1
582	8.8	17.5	17.8	17.4	18.3	10.1
583	8.8	17.5	17.8	17.3	18.3	10.1
584	8.7	17.5	17.8	17.3	18.3	10.1
585	8.7	17.5	17.8	17.3	18.3	10
586	8.7	17.5	17.8	17.3	18.4	10.1
587	8.6	17.5	17.8	17.3	18.3	10.1
588	8.6	17.5	17.8	17.3	18.3	10.1
589	8.6	17.5	17.8	17.3	18.2	10.1
590	8.6	17.5	17.8	17.4	18.3	10.1
591	8.6	17.5	17.8	17.3	18.2	10.1
592	8.5	17.5	17.8	17.4	18.3	10.1
593	8.6	17.5	17.8	17.3	18.3	10.1
594	8.4	17.5	17.8	17.3	18.2	10
595	8.4	17.4	17.8	17.3	18.3	10.1
596	8.4	17.4	17.8	17.3	18.3	10
597	8.4	17.5	17.8	17.3	18.2	10.1
598	8.4	17.6	17.8	17.3	18.2	10
599	8.4	17.5	17.8	17.3	18.3	10
600	8.3	17.6	17.8	17.3	18.3	10
601	8.3	17.5	17.8	17.4	18.2	10
602	8.2	17.5	17.8	17.3	18.3	10.1
603	8.2	17.5	17.8	17.3	18.3	10
604	8.3	17.5	17.8	17.3	18.4	10
605	8.2	17.5	17.8	17.4	18.2	10.1
606	8.2	17.5	17.8	17.4	18.4	10
607	8.2	17.5	17.8	17.3	18.3	10
608	8.1	17.5	17.8	17.3	18.3	10
609	8.1	17.4	17.8	17.3	18.3	10
610	8.2	17.4	17.8	17.3	18.2	10
611	8.1	17.4	17.8	17.4	18.3	10
612	8.1	17.5	17.8	17.3	18.3	10
613	8	17.5	17.8	17.3	18.3	10
614	8	17.5	17.8	17.4	18.2	10
615	8	17.4	17.8	17.3	18.3	9.9
616	8	17.5	17.8	17.3	18.3	9.9
617	8	17.5	17.8	17.4	18.3	9.9
618	7.9	17.5	17.8	17.4	18.3	9.9
619	7.9	17.5	17.8	17.4	18.3	10
620	7.9	17.4	17.8	17.4	18.2	10
621	7.9	17.4	17.8	17.4	18.3	9.9
622	7.9	17.5	17.8	17.4	18.2	9.9
623	7.8	17.5	17.8	17.4	18.2	9.9
624	7.8	17.4	17.8	17.4	18.2	9.9
625	7.8	17.4	17.8	17.4	18.2	9.7
626	7.8	17.5	17.8	17.5	18.2	9.8
627	7.8	17.4	17.8	17.5	18.2	9.7
628	7.8	17.4	17.8	17.4	18.2	9.7
629	7.8	17.5	17.8	17.4	18.2	9.6
630	7.8	17.5	17.8	17.4	18.3	9.6
631	7.7	17.5	17.8	17.4	18.3	9.6
632	7.8	17.5	17.8	17.4	18.3	9.5
633	7.7	17.5	17.8	17.5	18.3	9.5
634	7.7	17.4	17.8	17.4	18.3	9.5
635	7.6	17.5	17.8	17.5	18.3	9.5
636	7.6	17.5	17.8	17.4	18.3	9.4
637	7.7	17.4	17.8	17.4	18.2	9.5
638	7.6	17.5	17.8	17.5	18.2	9.4
639	7.7	17.5	17.8	17.4	18.2	9.3
640	7.7	17.5	17.8	17.4	18.3	9.3
641	7.7	17.5	17.8	17.4	18.2	9.2
642	7.7	17.5	17.8	17.4	18.2	9.2
643	7.7	17.5	17.8	17.5	18.2	9.2
644	7.7	17.6	17.8	17.4	18.3	9.1
645	7.7	17.5	17.8	17.4	18.2	9
646	7.7	17.5	17.8	17.4	18.2	9
647	7.7	17.5	17.8	17.5	18.3	8.9
648	7.7	17.5	17.8	17.3	18.3	8.9
649	7.7	17.4	17.8	17.4	18.3	8.9
650	7.7	17.4	17.8	17.3	18.3	8.8
651	7.7	17.4	17.8	17.4	18.3	8.8
652	7.7	17.4	17.8	17.4	18.3	8.8
653	7.7	17.4	17.8	17.4	18.2	8.7
654	7.7	17.4	17.8	17.4	18.3	8.7
655	7.7	17.5	17.8	17.4	18.3	8.6
656	7.7	17.4	17.8	17.3	18.2	8.5
657	7.7	17.5	17.8	17.4	18.3	8.5
658	7.7	17.4	17.8	17.4	18.3	8.4
659	7.7	17.5	17.8	17.4	18.3	8.4
660	7.6	17.5	17.8	17.4	18.2	8.4
661	7.6	17.5	17.8	17.4	18.2	8.3
662	7.5	17.5	17.8	17.3	18.2	8.2
663	7.5	17.5	17.8	17.5	18.3	8.2
664	7.5	17.4	17.8	17.4	18.3	8.1
665	7.5	17.5	17.8	17.4	18.3	8.1
666	7.4	17.5	17.8	17.3	18.3	8.1
667	7.4	17.5	17.8	17.4	18.2	8
668	7.5	17.5	17.8	17.3	18.2	8
669	7.4	17.5	17.8	17.4	18.2	7.9
670	7.4	17.5	17.8	17.4	18.2	8
671	7.4	17.5	17.8	17.4	18.2	7.9
672	7.3	17.5	17.8	17.4	18.3	7.7
673	7.3	17.5	17.6	17.4	18.2	7.8
674	7.3	17.5	17.6	17.5	18.2	7.7
675	7.3	17.6	17.5	17.3	18.2	7.6
676	7.3	17.5	17.5	17.5	18.3	7.6
677	7.2	17.5	17.4	17.3	18.2	7.5
678	7.2	17.5	17.3	17.4	18.3	7.5
679	7.2	17.5	17.3	17.4	18.3	7.4
680	7.2	17.5	17.3	17.4	18.3	7.4
681	7.1	17.5	17.3	17.4	18.3	7.4
682	7.2	17.5	17.3	17.4	18.3	7.4
683	7.1	17.5	17.2	17.5	18.2	7.3
684	7.1	17.5	17.1	17.4	18.2	7.3
685	7.1	17.5	17.2	17.3	18.2	7.3
686	7.1	17.5	17.3	17.4	18.3	7.2
687	7	17.4	17.3	17.4	18.2	7.1
688	7	17.5	17.2	17.4	18.2	7.2
689	7	17.5	17.2	17.3	18.2	7.1
690	7	17.5	17.2	17.4	18.2	7.1
691	7	17.5	17.2	17.4	18.3	7.1
692	7	17.5	17.2	17.4	18.3	7.1
693	7	17.5	17.2	17.4	18.3	7
694	7	17.5	17.1	17.4	18.2	7
695	7	17.6	17.2	17.5	18.3	6.9
696	7	17.5	17.2	17.4	18.3	6.9
697	7	17.5	17.2	17.4	18.3	6.9
698	6.9	17.5	17.1	17.5	18.3	6.8
699	6.9	17.6	17.1	17.5	18.2	6.8
700	6.8	17.6	17	17.4	18.2	6.7
701	6.8	17.5	17.1	17.5	18.2	6.7
702	6.8	17.6	17.2	17.5	18.2	6.6
703	6.8	17.5	17.2	17.4	18.2	6.7
704	6.8	17.5	17.1	17.4	18.2	6.6
705	6.8	17.5	17.1	17.5	18.2	6.6
706	6.8	17.5	17.1	17.4	18.2	6.6
707	6.8	17.5	17.1	17.4	18.2	6.6
708	6.8	17.5	17.2	17.5	18.2	6.6
709	6.8	17.5	17.2	17.5	18.3	6.5
710	6.8	17.5	17.1	17.4	18.3	6.5
711	6.7	17.4	17	17.5	18.3	6.4
712	6.8	17.5	17.1	17.4	18.3	6.5
713	6.7	17.5	17.1	17.4	18.3	6.4
714	6.7	17.5	17.1	17.4	18.3	6.4
715	6.7	17.5	17.1	17.4	18.3	6.3
716	6.7	17.5	17.1	17.4	18.3	6.3
717	6.7	17.5	17.1	17.4	18.2	6.3
718	6.7	17.4	17.1	17.5	18.2	6.3
719	6.7	17.5	17.1	17.5	18.1	6.2
720	6.6	17.4	17.2	17.4	18.1	6.2
721	6.6	17.5	17.2	17.4	18.2	6.1
722	6.6	17.5	17.1	17.3	18.2	6.2
723	6.6	17.5	17.1	17.4	18.2	6.1
724	6.6	17.5	17.1	17.4	18.2	6.1
725	6.6	17.5	17.2	17.4	18.2	6.1
726	6.5	17.5	17.2	17.3	18.3	6.1
727	6.5	17.5	17.3	17.4	18.3	6.1
728	6.5	17.5	17.2	17.3	18.3	6
729	6.5	17.5	17.2	17.4	18.2	6.1
730	6.5	17.5	17.1	17.4	18.2	6
731	6.5	17.5	17.2	17.5	18.3	6
732	6.5	17.5	17.2	17.5	18.3	6
733	6.5	17.5	17.2	17.4	18.2	6.1
734	6.5	17.5	17.2	17.4	18.2	6
735	6.5	17.5	17.1	17.4	18.2	5.9
736	6.5	17.5	17.2	17.3	18.2	5.9
737	6.5	17.5	17.2	17.4	18.2	5.8
738	6.4	17.5	17.1	17.4	18.2	5.9
739	6.4	17.4	17.2	17.4	18.2	5.9
740	6.4	17.5	17.2	17.4	18.2	5.8
741	6.5	17.4	17.2	17.4	18.3	5.9
742	6.4	17.3	17.2	17.4	18.2	5.8
743	6.4	17.4	17.2	17.4	18.3	5.8
744	6.4	17.3	17.2	17.4	18.3	5.8
745	6.4	17.3	17.2	17.4	18.2	5.8
746	6.4	17.3	17.2	17.4	18.2	5.8
747	6.4	17.3	17.2	17.4	18.2	5.7
748	6.4	17.2	17.2	17.4	18.2	5.8
749	6.3	17.3	17.2	17.4	18.2	5.7
750	6.4	17.3	17.1	17.5	18.3	5.8
751	6.4	17.2	17.1	17.4	18.3	5.7
752	6.4	17.2	17.1	17.3	18.2	5.6
753	6.4	17.2	17.1	17.4	18.2	5.7
754	6.3	17.1	17.2	17.5	18.2	5.6
755	6.3	17.1	17.2	17.4	18.2	5.6
756	6.3	17.1	17.2	17.4	18.3	5.6
757	6.4	17	17.2	17.4	18.3	5.6
758	6.4	16.9	17.2	17.5	18.3	5.6
759	6.3	16.9	17.2	17.4	18.2	5.6
760	6.3	16.9	17.1	17.4	18.3	5.6
761	6.3	17	17.2	17.5	18.3	5.5
762	6.3	16.9	17.3	17.4	18.3	5.5
763	6.2	16.9	17.2	17.4	18.3	5.6
764	6.3	16.8	17.2	17.5	18.3	5.5
765	6.3	16.8	17.2	17.5	18.3	5.6
766	6.2	16.8	17.1	17.5	18.2	5.6
767	6.2	16.7	17.2	17.5	18.2	5.5
768	6.2	16.7	17.1	17.4	18.2	5.5
769	6.2	16.7	17.2	17.5	18.2	5.5
770	6.2	16.6	17.2	17.5	18.2	5.4
771	6.2	16.6	17.2	17.5	18.2	5.4
772	6.2	16.6	17.2	17.4	18.2	5.4
773	6.2	16.6	17.2	17.4	18.3	5.3
774	6.2	16.5	17.2	17.5	18.3	5.4
775	6.2	16.5	17.2	17.5	18.3	5.4
776	6.2	16.4	17.3	17.5	18.3	5.3
777	6.2	16.4	17.2	17.5	18.3	5.3
778	6.1	16.3	17.2	17.5	18.3	5.3
779	6.2	16.3	17.2	17.4	18.3	5.4
780	6.2	16.3	17.2	17.4	18.3	5.3
781	6.2	16.2	17.2	17.4	18.3	5.3
782	6.2	16.1	17.2	17.5	18.3	5.3
783	6.1	16.1	17.1	17.4	18.2	5.3
784	6.1	16.1	17.2	17.5	18.3	5.3
785	6.1	16	17.2	17.4	18.2	5.2
786	6.1	15.9	17.2	17.5	18.3	5.2
787	6.1	16	17.1	17.5	18.3	5.2
788	6	16	17.2	17.4	18.2	5.2
789	6	15.9	17.1	17.5	18.3	5.2
790	6	15.8	17.2	17.5	18.3	5.2
791	6	15.7	17.1	17.4	18.3	5.2
792	6	15.8	17.2	17.4	18.3	5.2
793	6	15.6	17.2	17.4	18.3	5.2
794	6	15.6	17.2	17.5	18.3	5.1
795	6	15.5	17.1	17.4	18.3	5.2
796	6	15.5	17.2	17.5	18.3	5.1
797	6	15.5	17.2	17.5	18.3	5.1
798	6	15.5	17.2	17.4	18.3	5.1
799	6	15.4	17.2	17.4	18.3	5.1
800	6	15.3	17.2	17.4	18.2	5.1
801	6	15.3	17.2	17.4	18.2	5.1
802	6	15.2	17.2	17.4	18.2	5.1
803	6	15.1	17.2	17.4	18.2	5.1
804	6	15.1	17.1	17.4	18.3	5.2
805	6	15	17.2	17.4	18.3	5.1
806	6	15	17.2	17.4	18.3	5
807	6	14.9	17.2	17.4	18.3	5.1
808	6	14.8	17.2	17.4	18.3	5.1
809	6	14.8	17.2	17.4	18.3	5
810	6	14.8	17.2	17.4	18.3	5
811	6	14.7	17.2	17.4	18.3	5.1
812	6	14.6	17.2	17.4	18.2	5
813	6	14.6	17.2	17.4	18.3	4.9
814	6	14.5	17.2	17.4	18.2	5
815	6	14.5	17.2	17.4	18.3	4.9
816	6	14.4	17.2	17.4	18.2	4.9
817	6	14.3	17.2	17.4	18.2	4.9
818	6	14.3	17.1	17.4	18.3	5
819	6	14.2	17.2	17.5	18.3	5
820	6	14.2	17.1	17.4	18.2	5
821	6	14.1	17.2	17.4	18.2	4.9
822	6	14	17.2	17.4	18.3	5
823	6	14	17.2	17.4	18.3	5
824	6	14	17.2	17.4	18.3	4.9
825	6	13.9	17.2	17.4	18.3	4.9
826	6	13.8	17.2	17.4	18.3	4.9
827	6	13.8	17.2	17.5	18.3	4.9
828	6	13.6	17.2	17.5	18.3	4.9
829	6	13.6	17.2	17.5	18.3	4.9
830	6	13.5	17.2	17.5	18.2	4.9
831	6	13.4	17.2	17.4	18.2	4.9
832	6	13.4	17.2	17.5	18.3	4.9
833	6	13.3	17.2	17.4	18.2	4.9
834	6	13.2	17.2	17.5	18.2	4.9
835	6	13.1	17.2	17.5	18.2	4.9
836	6	13.1	17.2	17.4	18.3	4.9
837	6	13	17.2	17.4	18.3	4.9
838	6	12.9	17.2	17.5	18.3	4.9
839	6	12.8	17.1	17.4	18.3	4.9
840	6	12.7	17.2	17.5	18.3	4.9
841	6	12.6	17.2	17.5	18.4	4.9
842	6	12.5	17.2	17.4	18.3	4.9
843	6	12.4	17.3	17.4	18.3	4.9
844	6	12.4	17.2	17.4	18.3	4.8
845	6	12.2	17.3	17.5	18.3	4.8
846	6	12.1	17.2	17.5	18.3	4.7
847	6	12	17.3	17.4	18.2	4.8
848	6	12	17.2	17.4	18.3	4.8
849	6	12	17.3	17.4	18.3	4.9
850	6	12	17.3	17.5	18.3	4.8
851	6	11.8	17.2	17.4	18.3	4.8
852	6	11.8	17.3	17.4	18.3	4.8
853	6	11.7	17.1	17.5	18.3	4.7
854	6	11.7	17.1	17.4	18.3	4.7
855	6	11.6	17.2	17.4	18.3	4.8
856	6	11.6	17.2	17.4	18.3	4.7
857	6	11.5	17.2	17.4	18.2	4.8
858	6	11.4	17.3	17.4	18.3	4.7
859	6	11.4	17.2	17.4	18.3	4.7
860	6	11.4	17.3	17.4	18.3	4.8
861	6	11.2	17.3	17.4	18.3	4.7
862	6	11.2	17.3	17.4	18.3	4.7
863	6	11.1	17.3	17.4	18.3	4.7
864	6	11.1	17.3	17.4	18.3	4.7
865	6	11	17.3	17.4	18.3	4.7
866	6	10.9	17.3	17.5	18.3	4.7
867	6	10.9	17.2	17.4	18.3	4.7
868	6	10.9	17.3	17.4	18.3	4.6
869	6	10.8	17.3	17.4	18.3	4.7
870	6	10.8	17.3	17.4	18.3	4.6
871	6	10.7	17.2	17.5	18.3	4.7
872	6	10.6	17.2	17.5	18.3	4.7
873	6	10.6	17.2	17.4	18.3	4.6
874	6	10.6	17.2	17.4	18.3	4.6
875	6	10.6	17.3	17.5	18.3	4.7
876	6	10.5	17.3	17.4	18.3	4.7
877	6	10.4	17.1	17.4	18.3	4.6
878	6	10.4	17.3	17.4	18.2	4.6
879	6	10.3	17.3	17.4	18.2	4.7
880	6	10.3	17.2	17.4	18.3	4.7
881	6	10.3	17.2	17.4	18.3	4.7
882	6	10.2	17.3	17.4	18.3	4.7
883	6	10.2	17.2	17.4	18.3	4.7
884	6	10.1	17.2	17.4	18.3	4.7
885	6	10	17.2	17.4	18.3	4.7
886	6	10	17.2	17.5	18.3	4.7
887	6	9.9	17.2	17.4	18.3	4.7
888	6	9.9	17.2	17.4	18.3	4.7
889	6	9.9	17.2	17.4	18.2	4.7
890	6	9.8	17.3	17.5	18.4	4.6
891	6	9.8	17.1	17.5	18.3	4.6
892	6	9.8	17.2	17.4	18.3	4.6
893	6	9.8	17.2	17.5	18.3	4.7
894	6	9.8	17.2	17.4	18.3	4.6
895	6	9.7	17.2	17.5	18.3	4.6
896	6	9.7	17.2	17.4	18.3	4.5
897	6	9.6	17.3	17.4	18.3	4.6
898	6	9.6	17.3	17.4	18.3	4.5
899	6	9.6	17.3	17.5	18.3	4.6
900	6	9.5	17.2	17.5	18.3	4.6
901	6	9.5	17.2	17.5	18.3	4.6
902	6	9.5	17.2	17.5	18.3	4.6
903	6	9.4	17.2	17.5	18.3	4.6
904	6	9.3	17.3	17.5	18.3	4.6
905	6	9.2	17.2	17.5	18.3	4.6
906	6	9.2	17.2	17.5	18.2	4.6
907	6	9.2	17.2	17.5	18.3	4.6
908	6	9.2	17.1	17.5	18.3	4.6
909	6	9.2	17.2	17.4	18.3	4.6
910	6	9.1	17.2	17.5	18.3	4.6
911	6	9.1	17.2	17.5	18.3	4.6
912	6	9.1	17.2	17.5	18.3	4.5
913	6	9	17.1	17.6	18.3	4.6
914	6	9	17.2	17.5	18.3	4.5
915	6	9	17.2	17.5	18.3	4.5
916	6	9	17.3	17.5	18.3	4.5
917	6	8.9	17.2	17.5	18.3	4.5
918	6	9	17.2	17.5	18.3	4.5
919	6	8.9	17.2	17.4	18.3	4.5
920	6	8.9	17.2	17.5	18.3	4.5
921	6	8.9	17.2	17.5	18.3	4.4
922	6	8.9	17.1	17.5	18.3	4.6
923	6	8.8	17.1	17.5	18.3	4.5
924	6	8.7	17.2	17.5	18.2	4.5
925	6	8.7	17.2	17.5	18.3	4.5
926	6	8.6	17.2	17.5	18.3	4.5
927	6	8.7	17.2	17.4	18.2	4.6
928	6	8.5	17.2	17.4	18.3	4.5
929	6	8.5	17.2	17.5	18.3	4.5
930	6	8.5	17.2	17.4	18.3	4.5
931	6	8.6	17.2	17.4	18.3	4.6
932	6	8.5	17.2	17.5	18.2	4.5
933	6	8.5	17.2	17.4	18.3	4.5
934	6	8.4	17.3	17.4	18.3	4.5
935	6	8.4	17.3	17.5	18.3	4.5
936	6	8.4	17.3	17.4	18.3	4.5
937	6	8.4	17.3	17.4	18.3	4.5
938	6	8.4	17.2	17.4	18.3	4.4
939	6	8.4	17.2	17.4	18.3	4.5
940	6	8.3	17.2	17.4	18.3	4.5
941	6	8.3	17.2	17.5	18.2	4.5
942	6	8.3	17.2	17.5	18.3	4.5
943	6	8.3	17.1	17.4	18.3	4.5
944	6	8.2	17.2	17.5	18.3	4.5
945	6	8.2	17.2	17.4	18.2	4.5
946	6	8.1	17.2	17.5	18.3	4.5
947	6	8.1	17.2	17.5	18.3	4.5
948	6	8.1	17.2	17.4	18.3	4.5
949	6	8.1	17.3	17.4	18.3	4.6
950	6	8.1	17.3	17.5	18.3	4.5
951	6	8.1	17.2	17.5	18.3	4.6
952	6	8.1	17.2	17.5	18.4	4.5
953	6	8.1	17.3	17.5	18.3	4.5
954	6	8.1	17.2	17.5	18.3	4.4
955	6	8	17.3	17.5	18.3	4.5
956	6	8	17.3	17.5	18.3	4.5
957	6	8	17.2	17.5	18.3	4.5
958	6	8	17.2	17.4	18.2	4.5
959	6	8	17.2	17.4	18.2	4.5
960	6	8	17.2	17.5	18.2	4.4
961	6	8	17.2	17.5	18.2	4.4
962	6	7.9	17.2	17.4	18.2	4.4
963	6	7.9	17.2	17.5	18.2	4.5
964	6	7.8	17.2	17.5	18.2	4.5
965	6	7.8	17.3	17.5	18.3	4.5
966	6	7.8	17.2	17.5	18.3	4.4
967	6	7.7	17.3	17.5	18.3	4.5
968	6	7.7	17.2	17.5	18.3	4.5
969	6	7.8	17.2	17.4	18.3	4.5
970	6	7.7	17.3	17.5	18.3	4.4
971	6	7.7	17.3	17.5	18.3	4.5
972	6	7.8	17.2	17.5	18.3	4.4
973	6	7.7	17.2	17.5	18.3	4.5
974	6	7.6	17.2	17.5	18.3	4.5
975	6	7.7	17.1	17.5	18.2	4.4
976	6	7.6	17.1	17.5	18.2	4.4
977	6	7.7	17.1	17.5	18.2	4.4
978	6	7.6	17.1	17.5	18.2	4.4
979	6	7.6	17.1	17.5	18.2	4.4
980	6	7.7	17.1	17.5	18.2	4.4
981	6	7.6	17.1	17.5	18.3	4.5
982	6	7.6	17.1	17.5	18.3	4.5
983	6	7.6	17	17.5	18.3	4.5
984	6	7.6	17	17.5	18.3	4.4
985	6	7.6	16.9	17.5	18.2	4.4
986	6	7.5	16.9	17.5	18.3	4.4
987	6	7.5	17	17.5	18.3	4.5
988	6	7.5	16.9	17.5	18.3	4.5
989	6	7.5	16.9	17.5	18.3	4.5
990	6	7.4	16.9	17.5	18.3	4.5
991	6	7.4	16.9	17.5	18.2	4.5
992	6	7.4	16.8	17.5	18.2	4.5
993	6	7.4	16.7	17.5	18.2	4.5
994	6	7.4	16.7	17.5	18.2	4.4
995	6	7.3	16.6	17.5	18.2	4.4
996	6	7.3	16.6	17.5	18.3	4.4
997	6	7.3	16.6	17.5	18.3	4.4
998	6	7.3	16.5	17.5	18.3	4.4
999	6	7.3	16.5	17.5	18.3	4.4
1000	6	7.3	16.5	17.5	18.3	4.5
1001	6	7.3	16.4	17.5	18.3	4.4
1002	6	7.3	16.3	17.5	18.3	4.4
1003	6	7.3	16.4	17.5	18.2	4.4
1004	6	7.3	16.3	17.5	18.3	4.4
1005	6	7.3	16.3	17.5	18.3	4.5
1006	6	7.3	16.2	17.5	18.3	4.4
1007	6	7.3	16.3	17.5	18.3	4.5
1008	6	7.3	16.2	17.5	18.2	4.4
1009	6	7.3	16.2	17.5	18.2	4.4
1010	6	7.3	16.1	17.5	18.2	4.5
1011	6	7.3	16	17.5	18.3	4.5
1012	6	7.2	16.1	17.5	18.2	4.5
1013	6	7.2	16	17.5	18.3	4.5
1014	6	7.1	15.9	17.4	18.3	4.4
1015	6	7.2	15.8	17.5	18.3	4.5
1016	6	7.2	15.8	17.5	18.3	4.4
1017	6	7.2	15.8	17.5	18.3	4.5
1018	6	7.2	15.7	17.5	18.3	4.5
1019	6	7.1	15.7	17.4	18.3	4.4
1020	6	7.1	15.6	17.5	18.3	4.4
1021	6	7.1	15.5	17.4	18.3	4.4
1022	6	7.2	15.5	17.5	18.3	4.4
1023	6	7.1	15.5	17.5	18.3	4.5
1024	6	7.1	15.3	17.5	18.3	4.4
1025	6	7.1	15.4	17.5	18.2	4.4
1026	6	7.1	15.3	17.5	18.2	4.5
1027	6	7.1	15.3	17.5	18.2	4.4
1028	6	7.1	15.2	17.5	18.3	4.4
1029	6	7	15.1	17.4	18.2	4.4
1030	6	7	15.1	17.4	18.3	4.5
1031	6	7	15	17.4	18.3	4.4
1032	6	7	15	17.5	18.3	4.5
1033	6	7	14.9	17.5	18.3	4.5
1034	6	7	14.8	17.5	18.3	4.5
1035	6	7	14.7	17.5	18.3	4.5
1036	6	7	14.7	17.4	18.3	4.5
1037	6	7	14.6	17.4	18.3	4.4
1038	6	7	14.5	17.5	18.3	4.5
1039	6	7	14.4	17.5	18.2	4.5
1040	6	6.9	14.4	17.5	18.2	4.5
1041	6	6.9	14.4	17.5	18.2	4.5
1042	6	6.9	14.3	17.4	18.2	4.4
1043	6	6.9	14.2	17.5	18.2	4.4
1044	6	7	14.2	17.5	18.2	4.4
1045	6	7	14.1	17.5	18.3	4.4
1046	6	7	14.1	17.5	18.3	4.5
1047	6	7	14	17.5	18.3	4.4
1048	6	7	13.9	17.5	18.3	4.5
1049	6	7	13.9	17.5	18.3	4.5
1050	6	6.9	13.9	17.5	18.3	4.5
1051	6	6.9	13.8	17.5	18.3	4.4
1052	6	7	13.7	17.6	18.2	4.5
1053	6	6.9	13.6	17.5	18.3	4.5
1054	6	6.9	13.5	17.5	18.3	4.5
1055	6	6.9	13.5	17.5	18.2	4.4
1056	6	6.8	13.4	17.6	18.3	4.5
1057	6	6.9	13.3	17.5	18.3	4.4
1058	6	6.9	13.3	17.5	18.2	4.4
1059	6	6.8	13.2	17.5	18.2	4.5
1060	6	6.8	13.1	17.5	18.2	4.4
1061	6	6.9	13	17.5	18.2	4.4
1062	6	6.8	13	17.5	18.3	4.5
1063	6	6.9	12.8	17.6	18.3	4.4
1064	6	6.8	12.8	17.5	18.3	4.4
1065	6	6.8	12.8	17.4	18.3	4.4
1066	6	6.8	12.7	17.5	18.3	4.4
1067	6	6.8	12.6	17.5	18.3	4.5
1068	6	6.9	12.5	17.5	18.3	4.4
1069	6	6.8	12.4	17.5	18.3	4.5
1070	6	6.7	12.3	17.5	18.2	4.4
1071	6	6.8	12.2	17.5	18.3	4.4
1072	6	6.7	12.2	17.4	18.3	4.5
1073	6	6.7	12.1	17.5	18.2	4.4
1074	6	6.7	12	17.5	18.3	4.5
1075	6	6.7	12	17.5	18.2	4.4
1076	6	6.7	11.9	17.5	18.2	4.5
1077	6	6.7	11.8	17.5	18.2	4.3
1078	6	6.7	11.7	17.4	18.3	4.5
1079	6	6.7	11.7	17.5	18.2	4.4
1080	6	6.7	11.7	17.5	18.2	4.4
1081	6	6.7	11.5	17.4	18.3	4.4
1082	6	6.7	11.5	17.4	18.3	4.4
1083	6	6.7	11.4	17.4	18.3	4.4
1084	6	6.7	11.3	17.4	18.3	4.3
1085	6	6.7	11.3	17.4	18.2	4.4
1086	6	6.7	11.1	17.4	18.3	4.3
1087	6	6.7	11.1	17.4	18.2	4.4
1088	6	6.7	11	17.5	18.2	4.4
1089	6	6.7	10.9	17.4	18.2	4.5
1090	6	6.7	10.9	17.6	18.1	4.3
1091	6	6.7	10.8	17.5	18	4.4
1092	6	6.7	10.7	17.5	18	4.4
1093	6	6.7	10.6	17.5	18	4.4
1094	6	6.7	10.6	17.5	17.9	4.5
1095	6	6.7	10.5	17.4	17.8	4.4
1096	6	6.7	10.4	17.5	17.7	4.5
1097	6	6.6	10.4	17.4	17.6	4.4
1098	6	6.7	10.3	17.5	17.5	4.5
1099	6	6.7	10.2	17.5	17.4	4.3
1100	6	6.7	10.2	17.5	17.4	4.4
1101	6	6.7	10.1	17.4	17.2	4.4
1102	6	6.5	10	17.5	17.2	4.5
1103	6	6.6	10	17.5	17.1	4.4
1104	6	6.6	10	17.5	16.9	4.3
1105	6	6.6	9.8	17.5	16.8	4.3
1106	6	6.7	9.8	17.4	16.7	4.4
1107	6	6.5	9.8	17.5	16.6	4.4
1108	6	6.6	9.7	17.4	16.5	4.5
1109	6	6.6	9.8	17.5	16.4	4.3
1110	6	6.5	9.6	17.5	16.3	4.4
1111	6	6.5	9.5	17.5	16.1	4.3
1112	6	6.5	9.5	17.4	16	4.3
1113	6	6.5	9.5	17.4	15.9	4.5
1114	6	6.5	9.4	17.4	15.8	4.5
1115	6	6.5	9.3	17.5	15.7	4.5
1116	6	6.5	9.3	17.5	15.5	4.4
1117	6	6.5	9.2	17.5	15.4	4.5
1118	6	6.6	9.2	17.4	15.2	4.5
1119	6	6.5	9.1	17.5	15.1	4.5
1120	6	6.5	9.1	17.5	15	4.5
1121	6	6.5	9.1	17.5	14.8	4.3
1122	6	6.5	8.9	17.5	14.7	4.4
1123	6	6.5	8.9	17.5	14.6	4.4
1124	6	6.5	8.9	17.5	14.4	4.3
1125	6	6.5	8.9	17.5	14.3	4.4
1126	6	6.5	8.8	17.5	14.2	4.4
1127	6	6.5	8.8	17.5	14.1	4.4
1128	6	6.5	8.8	17.5	13.9	4.3
1129	6	6.5	8.7	17.5	13.7	4.4
1130	6	6.5	8.7	17.5	13.6	4.4
1131	6	6.5	8.7	17.5	13.5	4.3
1132	6	6.5	8.6	17.5	13.3	4.5
1133	6	6.5	8.6	17.5	13.2	4.4
1134	6	6.5	8.5	17.5	13	4.5
1135	6	6.5	8.5	17.5	12.9	4.5
1136	6	6.5	8.5	17.5	12.8	4.4
1137	6	6.4	8.4	17.5	12.7	4.5
1138	6	6.5	8.3	17.5	12.5	4.4
1139	6	6.5	8.3	17.5	12.4	4.4
1140	6	6.5	8.3	17.5	12.2	4.5
1141	6	6.5	8.2	17.5	12.1	4.4
1142	6	6.4	8.2	17.5	12	4.5
1143	6	6.5	8.1	17.5	11.8	4.5
1144	6	6.5	8.1	17.5	11.7	4.4
1145	6	6.4	8.1	17.5	11.6	4.4
1146	6	6.4	8.1	17.5	11.5	4.4
1147	6	6.5	8.1	17.5	11.4	4.3
1148	6	6.5	8	17.5	11.3	4.4
1149	6	6.4	8.1	17.5	11.2	4.3
1150	6	6.5	8	17.5	11	4.4
1151	6	6.5	8	17.5	11	4.4
1152	6	6.5	7.9	17.5	10.9	4.5
1153	6	6.5	7.8	17.5	10.7	4.4
1154	6	6.5	7.8	17.5	10.7	4.4
1155	6	6.4	7.8	17.5	10.5	4.4
1156	6	6.5	7.8	17.4	10.5	4.4
1157	6	6.5	7.7	17.5	10.4	4.4
1158	6	6.4	7.7	17.4	10.2	4.4
1159	6	6.5	7.7	17.4	10.2	4.4
1160	6	6.4	7.6	17.5	10	4.4
1161	6	6.4	7.6	17.5	10	4.4
1162	6	6.5	7.6	17.4	9.8	4.4
1163	6	6.4	7.6	17.4	9.8	4.4
1164	6	6.4	7.6	17.5	9.7	4.3
1165	6	6.4	7.5	17.4	9.6	4.4
1166	6	6.4	7.5	17.4	9.5	4.4
1167	6	6.4	7.5	17.5	9.4	4.4
1168	6	6.4	7.5	17.4	9.5	4.3
1169	6	6.4	7.4	17.5	9.3	4.3
1170	6	6.4	7.4	17.5	9.3	4.4
1171	6	6.4	7.5	17.5	9.3	4.3
1172	6	6.4	7.4	17.4	9.2	4.3
1173	6	6.4	7.4	17.4	9.1	4.4
1174	6	6.4	7.4	17.5	9	4.4
1175	6	6.4	7.3	17.4	8.9	4.3
1176	6	6.4	7.3	17.5	8.9	4.4
1177	6	6.4	7.3	17.4	8.8	4.4
1178	6	6.4	7.3	17.4	8.7	4.4
1179	6	6.4	7.3	17.5	8.7	4.4
1180	6	6.4	7.2	17.4	8.5	4.4
1181	6	6.4	7.2	17.4	8.5	4.5
1182	6	6.3	7.2	17.5	8.4	4.4
1183	6	6.4	7.2	17.5	8.3	4.4
1184	6	6.4	7.1	17.5	8.3	4.4
1185	6	6.4	7.2	17.5	8.2	4.4
1186	6	6.4	7.1	17.4	8.1	4.4
1187	6	6.4	7.1	17.4	8.1	4.4
1188	6	6.4	7.1	17.5	8.1	4.4
1189	6	6.4	7.1	17.5	8	4.4
1190	6	6.4	7	17.5	7.9	4.3
1191	6	6.4	7	17.5	7.9	4.4
1192	6	6.4	7	17.5	7.9	4.3
1193	6	6.3	7	17.5	7.8	4.4
1194	6	6.3	7	17.5	7.8	4.5
1195	6	6.4	7	17.5	7.7	4.4
1196	6	6.4	7	17.5	7.7	4.3
1197	6	6.3	7	17.5	7.6	4.4
1198	6	6.4	7	17.5	7.5	4.4
1199	6	6.3	7	17.6	7.5	4.4
1200	6	6.3	7	17.5	7.5	4.4
1201	6	6.3	6.9	17.5	7.4	4.4
1202	6	6.3	6.9	17.6	7.4	4.4
1203	6	6.3	6.8	17.6	7.3	4.4
1204	6	6.3	6.8	17.5	7.2	4.4
1205	6	6.3	6.8	17.6	7.2	4.4
1206	6	6.3	6.8	17.6	7.2	4.3
1207	6	6.3	6.8	17.5	7.2	4.3
1208	6	6.3	6.8	17.5	7.2	4.3
1209	6	6.3	6.8	17.6	7.1	4.4
1210	6	6.3	6.8	17.6	7.1	4.4
1211	6	6.4	6.8	17.5	7	4.3
1212	6	6.3	6.8	17.5	7.1	4.4
1213	6	6.4	6.8	17.5	7	4.4
1214	6	6.3	6.7	17.5	7	4.3
1215	6	6.4	6.8	17.5	6.9	4.3
1216	6	6.3	6.7	17.5	6.9	4.4
1217	6	6.4	6.7	17.6	6.9	4.4
1218	6	6.3	6.7	17.6	6.8	4.3
1219	6	6.4	6.7	17.5	6.8	4.4
1220	6	6.4	6.7	17.6	6.7	4.4
1221	6	6.3	6.7	17.6	6.6	4.4
1222	6	6.3	6.7	17.5	6.6	4.4
1223	6	6.3	6.6	17.5	6.6	4.4
1224	6	6.4	6.6	17.5	6.5	4.4
1225	6	6.3	6.6	17.5	6.5	4.4
1226	6	6.3	6.6	17.5	6.5	4.4
1227	6	6.3	6.6	17.5	6.5	4.4
1228	6	6.3	6.6	17.5	6.4	4.4
1229	6	6.3	6.5	17.5	6.4	4.3
1230	6	6.3	6.5	17.5	6.4	4.4
1231	6	6.3	6.5	17.4	6.4	4.3
1232	6	6.3	6.5	17.5	6.4	4.4
1233	6	6.3	6.5	17.5	6.4	4.4
1234	6	6.3	6.5	17.6	6.4	4.4
1235	6	6.3	6.5	17.5	6.3	4.4
1236	6	6.3	6.5	17.4	6.3	4.4
1237	6	6.3	6.5	17.4	6.3	4.4
1238	6	6.3	6.5	17.4	6.3	4.3
1239	6	6.3	6.5	17.5	6.2	4.4
1240	6	6.3	6.5	17.4	6.1	4.3
1241	6	6.3	6.4	17.4	6.1	4.3
1242	6	6.3	6.4	17.5	6	4.3
1243	6	6.3	6.4	17.4	6.1	4.4
1244	6	6.3	6.5	17.4	6.1	4.3
1245	6	6.3	6.4	17.4	6.1	4.3
1246	6	6.2	6.4	17.5	6	4.3
1247	6	6.3	6.4	17.4	5.9	4.4
1248	6	6.3	6.4	17.5	6	4.4
1249	6	6.3	6.4	17.5	6	4.4
1250	6	6.3	6.4	17.4	6	4.4
1251	6	6.3	6.4	17.5	5.9	4.3
1252	6	6.3	6.3	17.4	5.9	4.4
1253	6	6.3	6.4	17.4	5.9	4.3
1254	6	6.3	6.4	17.5	5.9	4.3
1255	6	6.3	6.4	17.5	5.9	4.3
1256	6	6.3	6.4	17.5	5.9	4.3
1257	6	6.3	6.3	17.5	5.9	4.3
1258	6	6.3	6.3	17.5	5.8	4.4
1259	6	6.3	6.3	17.5	5.7	4.4
1260	6	6.3	6.4	17.5	5.8	4.3
1261	6	6.3	6.4	17.5	5.8	4.3
1262	6	6.3	6.3	17.5	5.8	4.4
1263	6	6.3	6.3	17.5	5.7	4.3
1264	6	6.3	6.3	17.5	5.7	4.4
1265	6	6.3	6.3	17.5	5.6	4.4
1266	6	6.3	6.2	17.5	5.6	4.4
1267	6	6.3	6.3	17.5	5.6	4.4
1268	6	6.2	6.3	17.5	5.6	4.3
1269	6	6.3	6.2	17.5	5.7	4.3
1270	6	6.2	6.2	17.5	5.6	4.4
1271	6	6.3	6.2	17.6	5.6	4.4
1272	6	6.3	6.2	17.5	5.6	4.4
1273	6	6.3	6.2	17.5	5.6	4.3
1274	6	6.3	6.2	17.5	5.6	4.4
1275	6	6.3	6.2	17.5	5.6	4.4
1276	6	6.3	6.2	17.5	5.5	4.4
1277	6	6.3	6.2	17.5	5.5	4.3
1278	6	6.3	6.2	17.5	5.5	4.4
1279	6	6.3	6.2	17.5	5.5	4.4
1280	6	6.3	6.2	17.5	5.4	4.4
1281	6	6.3	6.1	17.5	5.4	4.4
1282	6	6.3	6.2	17.6	5.4	4.4
1283	6	6.3	6.2	17.5	5.4	4.5
1284	6	6.3	6.2	17.6	5.4	4.3
1285	6	6.3	6.2	17.5	5.4	4.4
1286	6	6.3	6.1	17.5	5.4	4.4
1287	6	6.3	6.1	17.6	5.4	4.4
1288	6	6.3	6.1	17.5	5.4	4.4
1289	6	6.3	6.1	17.5	5.4	4.4
1290	6	6.2	6.1	17.6	5.4	4.3
1291	6	6.3	6.1	17.5	5.4	4.3
1292	6	6.3	6.2	17.6	5.4	4.4
1293	6	6.3	6.1	17.5	5.4	4.3
1294	6	6.3	6.1	17.6	5.4	4.3
1295	6	6.3	6.1	17.6	5.4	4.4
1296	6	6.3	6.1	17.5	5.4	4.4
1297	6	6.2	6.1	17.5	5.3	4.3
1298	6	6.3	6.1	17.5	5.4	4.3
1299	6	6.3	6.2	17.6	5.4	4.3
1300	6	6.2	6.1	17.5	5.3	4.3
1301	6	6.3	6.1	17.6	5.4	4.3
1302	6	6.3	6.1	17.5	5.3	4.3
1303	6	6.3	6.1	17.5	5.3	4.4
1304	6	6.2	6.1	17.6	5.2	4.4
1305	6	6.3	6.1	17.5	5.3	4.4
1306	6	6.3	6.1	17.5	5.2	4.4
1307	6	6.2	6.1	17.5	5.2	4.4
1308	6	6.3	6.1	17.5	5.2	4.4
1309	6	6.3	6.1	17.5	5.2	4.4
1310	6	6.3	6.2	17.5	5.2	4.4
1311	6	6.3	6.1	17.5	5.2	4.3
1312	6	6.3	6.1	17.5	5.2	4.3
1313	6	6.3	6	17.5	5.2	4.4
1314	6	6.3	6.1	17.5	5.2	4.4
1315	6	6.2	6	17.5	5.2	4.4
1316	6	6.3	6	17.5	5.2	4.4
1317	6	6.3	6	17.5		4.3
1318	6	6.3	6	17.5		4.4
1319	6	6.2	6.1	17.5		4.4
1320	6	6.2	6.1	17.5		4.4
1321	6	6.3	6.1	17.5		4.4
1322	6	6.2	6.1	17.5		4.4
1323	6	6.3	6.1	17.5		4.4
1324	6	6.3	6	17.5		4.4
1325	6	6.2	6	17.5		4.3
1326	6	6.2	6.1	17.5		4.4
1327	6	6.2	6.1	17.5		4.3
1328	6	6.2	6	17.5		4.5
1329	6	6.2	6	17.5		4.4
1330	6	6.2	6	17.5		4.4
1331	6	6.2	6	17.5		4.4
1332	6	6.2	6	17.4		4.4
1333	6	6.2	6	17.5		4.4
1334	6	6.2	6	17.5		4.3
1335	6	6.2	6	17.4		4.4
1336	6	6.2	6	17.5		4.4
1337	6	6.2	6	17.5		4.4
1338	6	6.2	5.9	17.5		4.4
1339	6	6.3	6	17.5		4.3
1340	6	6.3	6	17.4		4.4
1341	6	6.2	6.1	17.4		4.3
1342	6	6.2	6.1	17.5		4.4
1343	6	6.3	6	17.4		4.3
1344	6	6.2	6	17.5		4.4
1345	6	6.2	6.1	17.4		4.4
1346	6	6.2	5.9	17.5		4.4
1347	6	6.3	6	17.5		4.3
1348	6	6.3	6	17.4		4.4
1349	6	6.2	6	17.4		4.3
1350	6	6.2	6	17.4		4.3
1351	6	6.3	6	17.4		4.3
1352	6	6.2	5.9	17.4		4.4
1353	6	6.2	6	17.5		4.3
1354	6	6.2	6	17.4		4.4
1355	6	6.2	6	17.5		4.3
1356	6	6.3	6	17.4		4.4
1357	6	6.2	6	17.5		4.3
1358	6	6.3	5.9	17.5		4.4
1359	6	6.2	6	17.4		4.4
1360	6	6.2	6	17.4		4.4
1361	6	6.3	6	17.5		4.4
1362	6	6.3	6	17.5		4.4
1363	6	6.3	6	17.4		4.4
1364	6	6.3	6	17.5		4.4
1365	6	6.3	6	17.4		4.4
1366	6	6.2	6	17.4		4.3
1367	6	6.2	5.9	17.4		4.4
1368	6	6.2	6	17.4		4.4
1369	6	6.2	6	17.4		4.4
1370	6	6.2	5.9	17.4		4.4
1371	6	6.3	5.9	17.4		4.4
1372	6	6.3	6	17.5		4.4
1373	6	6.2	5.9	17.4		4.4
1374	6	6.3	5.9	17.4		4.4
1375	6	6.2	5.9	17.4		4.4
1376	6	6.2	5.9	17.4		4.4
1377	6	6.2	6	17.4		4.4
1378	6	6.3	5.9	17.3		4.4
1379	6	6.2	5.9	17.4		4.3
1380	6	6.2	6	17.3		4.4
1381	6	6.3	5.9	17.3		4.4
1382	6	6.3	6	17.3		4.4
1383	6	6.3	6	17.2		4.4
1384	6	6.2	6	17.2		4.4
1385	6	6.2	5.9	17.3		4.4
1386	6	6.3	6	17.3		4.4
1387	6	6.3	6	17.2		4.4
1388	6	6.3	6	17.3		4.4
1389	6	6.3	6	17.3		4.4
1390	6	6.2	5.9	17.2		4.5
1391	6	6.2	6	17.2		4.4
1392	6	6.2	6	17.3		4.4
1393	6	6.3	5.9	17.2		4.4
1394	6	6.2	5.9	17.2		4.4
1395	6	6.2	5.9	17.1		4.4
1396	6	6.3	6	17.2		4.4
1397	6	6.2	5.9	17.1		4.4
1398	6	6.2		17.1		4.4
1399	6	6.3		17		4.3
1400	6	6.2		17		4.3
1401	6	6.3		17		4.4
1402	6	6.2		17		4.4
1403	6	6.3		17		4.4
1404	6	6.3		16.9		4.4
1405	6	6.2		16.8		4.4
1406	6	6.2		16.8		4.3
1407	6	6.2		16.8		4.4
1408	6	6.3		16.8		4.3
1409	6	6.3		16.8		4.4
1410	6	6.2		16.7		4.4
1411	6	6.2		16.6		4.4
1412	6	6.2		16.6		4.4
1413	6	6.3		16.6		4.4
1414	6	6.2		16.5		4.4
1415	6	6.3		16.5		4.4
1416	6	6.2		16.5		4.4
1417	6	6.2		16.5		4.4
1418	6	6.2		16.4		4.4
1419	6	6.2		16.4		4.3
1420	6	6.3		16.4		4.3
1421	6	6.2		16.3		4.4
1422	6	6.3		16.2		4.3
1423	6	6.2		16.2		4.3
1424	6	6.2		16.1		4.4
1425	6	6.3		16.1		4.4
1426	6	6.2		16.1		4.4
1427	6	6.2		16		4.4
1428	6	6.2		15.9		4.3
1429	6	6.2		15.9		4.4
1430	6	6.2		15.8		4.4
1431	6	6.2		15.8		4.4
1432	6	6.2		15.7		4.4
1433	6	6.2		15.8		4.4
1434	6	6.2		15.7		4.3
1435	6	6.2		15.7		4.4
1436	6	6.2		15.7		4.4
1437	6	6.2		15.5		4.3
1438	6	6.2		15.6		4.3
1439	6	6.2		15.4		4.3
1440	6	6.2		15.4		4.4
1441	6			15.3		4.3
1442	6			15.3		4.3
1443	6			15.2		4.4
1444	6			15.1		4.4
1445	6			15.1		4.4
1446	6			15		4.4
1447	6			14.9		4.4
1448	6			14.9		4.4
1449	6			14.9		4.4
1450	6			14.7		4.4
1451	6			14.7		4.4
1452	6			14.8		4.4
1453	6			14.6		4.4
1454	6			14.6		4.4
1455	6			14.6		4.4
1456	6			14.4		4.4
1457	6			14.4		4.4
1458	6			14.3		4.4
1459	6			14.3		4.3
1460	6			14.2		4.4
1461	6			14.2		4.4
1462	6			14.1		4.4
1463	6			13.9		4.3
1464	6			13.9		4.3
1465	6			13.9		4.4
1466	6			13.8		4.4
1467	6			13.7		4.4
1468	6			13.6		4.3
1469	6			13.6
1470	6			13.5
1471	6			13.4
1472	6			13.4
1473	6			13.4
1474	6			13.2
1475	6			13.2
1476	6			13.1
1477	6			13.1
1478	6			13
1479	6			12.9
1480	6			12.9
1481	6			12.8
1482	6			12.7
1483	6			12.6
1484	6			12.5
1485	6			12.5
1486	6			12.4
1487	6			12.3
1488	6			12.2
1489	6			12.2
1490	6			12.1
1491	6			12.1
1492	6			12
1493	6			11.9
1494	6			11.9
1495	6			11.7
1496	6			11.7
1497	6			11.6
1498	6			11.5
1499	6			11.4
1500	6			11.3
1501	6			11.2
1502	6			11.1
1503	6			11.1
1504	6			11.1
1505	6			11
1506	6			10.9
1507	6			10.9
1508	6			10.8
1509	6			10.8
1510	6			10.7
1511	6			10.6
1512	6			10.6
1513	6			10.5
1514	6			10.5
1515	6			10.5
1516	6			10.4
1517	6			10.3
1518	6			10.2
1519	6			10.1
1520	6			10.2
1521	6			10
1522	6			10
1523	6			9.9
1524	6			9.9
1525	6			9.7
1526	6			9.7
1527	6			9.6
1528	6			9.6
1529	6			9.6
1530	6			9.5
1531	6			9.5
1532	6			9.5
1533	6			9.4
1534	6			9.3
1535	6			9.4
1536	6			9.3
1537	6			9.3
1538	6			9.2
1539	6			9.2
1540	6			9.2
1541	6			9.1
1542	6			9
1543	6			8.9
1544	6			8.9
1545	6			8.8
1546	6			8.8
1547	6			8.8
1548	6			8.7
1549	6			8.7
1550	6			8.7
1551	6			8.6
1552	6			8.6
1553	6			8.5
1554	6			8.5
1555	6			8.5
1556	6			8.5
1557	6			8.5
1558	6			8.5
1559	6			8.5
1560	6			8.4
1561	6			8.4
1562	6			8.3
1563	6			8.3
1564	6			8.2
1565	6			8.2
1566	6			8.2
1567				8.1
1568				8.1
1569				8
1570				8
1571				8
1572				8
1573				7.9
1574				8
1575				7.9
1576				7.9
1577				7.9
1578				7.9
1579				7.8
1580				7.8
1581				7.8
1582				7.8
1583				7.7
1584				7.7
1585				7.6
1586				7.7
1587				7.6
1588				7.6
1589				7.5
1590				7.5
1591				7.4
1592				7.4
1593				7.4
1594				7.4
1595				7.3
1596				7.4
1597				7.3
1598				7.4
1599				7.3
1600				7.3
1601				7.3
1602				7.3
1603				7.2
1604				7.3
1605				7.2
1606				7.2
1607				7.2
1608				7.1
1609				7.1
1610				7.2
1611				7.1
1612				7.1
1613				7
1614				6.9
1615				6.9
1616				7
1617				7
1618				6.9
1619				7
1620				7
1621				6.9
1622				7
1623				7
1624				6.9
1625				7
1626				6.9
1627				6.9
1628				6.8
1629				6.9
1630				6.9
1631				6.8
1632				6.8
1633				6.7
1634				6.7
1635				6.7
1636				6.7
1637				6.7
1638				6.7
1639				6.7
1640				6.7
1641				6.7
1642				6.6
1643				6.7
1644				6.7
1645				6.6
1646				6.7
1647				6.7
1648				6.7
1649				6.7
1650				6.7
1651				6.6
1652				6.6
1653				6.6
1654				6.6
1655				6.5
1656				6.6
1657				6.4
1658				6.5
1659				6.5
1660				6.5
1661				6.4
1662				6.4
1663				6.4
1664				6.4
1665				6.4
1666				6.4
1667				6.4
1668				6.4
1669				6.4
1670				6.4
1671				6.4
1672				6.4
1673				6.4
1674				6.3
1675				6.3
1676				6.4
1677				6.4
1678				6.3
1679				6.3
1680				6.2
1681				6.3
1682				6.3
1683				6.3
1684				6.3
1685				6.2
1686				6.3
1687				6.3
1688				6.4
1689				6.3
1690				6.4
1691				6.3
1692				6.3
1693				6.3
1694				6.3
1695				6.3
1696				6.3
1697				6.3
1698				6.3
1699				6.2
1700				6.2
1701				6.2
1702				6.2
1703				6.2
1704				6.2
1705				6.2
1706				6.2
1707				6.2
1708				6.2
1709				6.2
1710				6.2
1711				6.1
1712				6.2
1713				6.2
1714				6.1
1715				6.3
1716				6.2
1717				6.2
1718				6.1
1719				6.2
1720				6.2
1721				6.2
1722				6.2
1723				6.1
1724				6.1
1725				6.1
1726				6
1727				6.1
1728				6
1729				6.1
1730				6.1
1731				6.1
1732				6.1
1733				6.1
1734				6
1735				6.1
1736				6.1
1737				6.1
1738				6.1
1739				6.1
1740				6.1
1741				6.1
1742				6
1743				6
1744				6
1745				6
1746				6
1747				6.1
1748				6
1749				6
1750				6
1751				6
1752				6
1753				6
1754				6
1755				6
1756				6
1757				6
1758				6
1759				6
1760				6
1761				6
1762				6
1763				6
1764				6
1765				6
1766				6
1767				5.9
1768				6
1769				6
1770				5.9
1771				5.9
1772				6
1773				6
1774				5.9
1775				5.9
1776				5.9
1777				5.9
1778				5.9
1779				5.9
1780				6
1781				6
1782				5.9
1783				5.9
1784				6
1785				5.9
1786				6
1787				5.9
1788				5.9
1789				5.9
1790				5.9
1791				5.9
1792				5.9
1793				5.9
1794				5.9
1795				5.9
1796				5.9
1797				5.9
1798				5.9
1799				5.9
1800				5.8
1801				5.9

## Sheet: Fig. 2_Fig. 3
Update of the cooling protocol for antibiotic-free storage of boar semen at 5°C improves sperm quality and maintains low bacterial counts
Anne-Marie Luther, Thu Quynh Nguyen, Jutta Verspohl, Dagmar Waberski
Experiment 1 -2
			24 h storage		72 h storage		144 h storage
	Boar	Parameter	HT 18 h	Control	HT 18 h	Control	HT 18 h	Control
Fig. 2 A	1	motility %	67.05	78.74	68.83	80.99	56.94	78.17
	2	motility %	70.73	77.03	67.56	71.16	70.7	72.7
	3	motility %	74.18	80.44	71.88	72.05	65.48	71.88
	4	motility %	56.14	50.75	51.06	54.14	59.96	60.62
	5	motility %	75.67	81.14	72.69	78.34	70.81	71.64
	6	motility %	70.15	77.94	63.83	69.85	58.3	51.37
	7	motility %	78.26	78.12	72.15	76.03	71.9	74.43
	8	motility %	64.35	81.09	57.35	66.6	64.23	72.11
	9	motility %	64.34	70.84	65.91	76.49	61.7	64.44
Fig. 3 A	1	membrane integrity %	88.52	86.92	82.64	84.93	76.99	80.67
	2	membrane integrity %	79.52	82.51	88.66	90.6	77.25	83.22
	3	membrane integrity %	89.25	88.11	87.28	88.6	77.19	82.94
	4	membrane integrity %	82.07	85.32	76.07	76.76	78.97	79.75
	5	membrane integrity %	86.4	87.91	84.66	84.07	86.31	85.16
	6	membrane integrity %	83.69	85.18	80.84	81.29	81.02	82.79
	7	membrane integrity %	84	84.61	79.54	79.1	80.66	81.77
	8	membrane integrity %	81.9	84.28	74.4	76.26	77.59	78.54
	9	membrane integrity %	86.4	86.84	82.98	84.51	82.26	85.39
			48 h storage		72 h storage		144 h storage
	Boar	Parameter	HT 24 h	Control	HT 24 h	Control	HT 24 h	Control
Fig. 2 B	1	motility %	74.34	57.26	71.06	57.76	64.25	50.23
	2	motility %	80.11	68.31	73.39	64.31	65.99	52.32
	3	motility %	72.99	69.77	67.87	67.94	51.47	54.12
	4	motility %	82.94	71.72	76.74	71.51	71.95	63.47
	5	motility %	78.68	72.94	76.33	75.04	69.72	66.72
	6	motility %	78.95	69.65	77.69	72.38	66.18	58.89
	7	motility %	79.88	70.77	76.06	71.24	73.5	63.47
	8	motility %	66.37	58.17	57.97	51.26	51.68	47.01
	9	motility %	78.04	67.99	73.56	66.41	61.16	52.88
	10	motility %	88.59	79.73	83.93	76.42	72.06	66.9
Fig. 3 B	1	membrane integrity %	89.88	83.27	89.15	82.16	89.53	82
	2	membrane integrity %	87.87	80	85.28	81.41	87.63	78.67
	3	membrane integrity %	89.6	86.6	85.34	85.7	87.76	87.03
	4	membrane integrity %	89.54	86.85	88.4	86.19	89.96	88.63
	5	membrane integrity %	83.01	83.55	84.26	84.38	83.36	84.03
	6	membrane integrity %	88.47	85.95	91.05	89.94	90.15	87.78
	7	membrane integrity %	86.01	84.32	86.99	87.1	87.6	84.99
	8	membrane integrity %	80.75	81.46	82.8	78.56	79.04	75.91
	9	membrane integrity %	86.33	85.95	89.48	89.19	87.39	87.37
	10	membrane integrity %	90.84	89.68	92.47	91.99	90.8	89.8
			48 h storage			72 h storage			144 h storage
	Boar	Parameter	HT 6 h	HT 16 h	HT 24 h	HT 6 h	HT 16 h	HT 24 h	HT 6 h	HT 16 h	HT 24 h
Fig. 2 C	1	motility %	55.04	57.5	59.63	51.88	59.71	57.16	51.56	59.06	55.16
	2	motility %	71.96	75.6	80.28	67.95	74.62	74.28	67.87	68.04	70.8
	3	motility %	66.38	70.36	74.3	60.24	69.24	70.62	58.06	64.14	64.23
	4	motility %	63.87	73.8	72.19	54.39	69.22	69.52	53.99	62.57	60.58
	5	motility %	70.3	77.78	79.25	71.16	75	78.33	65.72	67.15	68.88
	6	motility %	67.86	75.24	71.35	64.22	71.51	71.29	62.01	68.68	64.44
Fig. 3 C	1	membrane integrity %	85.29	85.84	84.89	85.95	86.5	84.86	84.89	86.5	83.97
	2	membrane integrity %	89.61	89.79	87.56	88.72	90.22	88.31	87.56	88.57	87.86
	3	membrane integrity %	87.39	89	85.27	86.64	88.57	88.09	85.27	84.93	87.45
	4	membrane integrity %	87.44	87.95	86.57	87.21	86.81	88.27	86.57	85.36	88.09
	5	membrane integrity %	87.61	89	85.73	87.25	87.64	89.15	85.73	86.62	90.11
	6	membrane integrity %	85.5	87.12	85.83	88.25	88.8	87.61	85.83	85.09	86.26
			48 h storage		72 h storage		144 h storage
	Boar	Parameter	HT 12 h	HT 24 h	HT 12 h	HT 24 h	HT 12 h	HT 24 h
Fig. 2 D	1	motility %	63.89	71.2	60.52	71.5	55.31	65.8
	2	motility %	78.91	82.78	76.11	79.45	71.76	76.49
	3	motility %	73.42	76.81	72.88	73.83	69.41	70.49
	4	motility %	77.01	83.89	79.14	82.48	78.06	79.18
	5	motility %	74.45	80.55	79.52	78.5	71.75	70.57
	6	motility %	84.66	89.73	82.71	84.89	74.3	79.33
	7	motility %	85.47	85.82	81	85.6	82.72	83.79
	8	motility %	76.35	80.9	73.5	75.4	66.67	68.96
Fig. 3 D	1	membrane integrity %	86.12	87.43	84.16	86.87	86.44	87.27
	2	membrane integrity %	87.37	89.1	88.36	89	86.86	88.87
	3	membrane integrity %	84.67	84.25	83.19	84.68	84.5	84.96
	4	membrane integrity %	86	88.33	86.97	87.54	87.34	87.94
	5	membrane integrity %	89.33	90.25	89.55	90.1	90.17	89.57
	6	membrane integrity %	91.19	92.2	90.32	90.76	91.22	91.39
	7	membrane integrity %	90.96	91.99	89.88	91.55	90.71	90.81
	8	membrane integrity %	88.25	88.98	88.76	89.38	88.17	88.86

## Sheet: Fig. 4
Update of the cooling protocol for antibiotic-free storage of boar semen at 5°C improves sperm quality and maintains low bacterial counts
Anne-Marie Luther, Thu Quynh Nguyen, Jutta Verspohl, Dagmar Waberski
Experiment 5
			CFU/ml after storage time
	Boar	Storage	0 h	24 h	48 h	72 h	144 h
Fig, 4 A	1	5°C, control	400	2700	3300	3800	2700
	2	5°C, control	1300	1500	1200	2600	1000
	3	5°C, control	1500	2800	2600	2700	2900
	4	5°C, control	600	2300	3100	3100	2800
	1	5°C, HT 24 h	400	9300	6100	19000	18000
	2	5°C, HT 24 h	1300	2100	2000	3000	5000
	3	5°C, HT 24 h	1500	4000	8000	12000	5000
	4	5°C, HT 24 h	600	3200	13000	4000	7000
	1	17°C	400	43000	1300000	2000000	1500000000000
	2	17°C	1300	17000	700000	9000000	9000000000000
	3	17°C	1500	40000	880000	32000000	3100000000000
	4	17°C	600	20000	790000	40000000	20000000000000
Fig, 4 B	1	5°C, control	7600	3800	22000	20000	10000
	2	5°C, control	9200	2800	18000	10000	10000
	3	5°C, control	7900	2200	23000	20000	10000
	4	5°C, control	6800	1800	14000	10000	10000
	1	5°C, HT 24 h	7600	3000	105000	510000	600000
	2	5°C, HT 24 h	9200	5000	70000	230000	300000
	3	5°C, HT 24 h	7900	8000	80000	470000	500000
	4	5°C, HT 24 h	6800	6000	95000	100000	400000
	1	17°C	7600	420000	78000000	8500000000	45000000000000
	2	17°C	9200	70000	27000000	6300000000	56000000000000
	3	17°C	7900	260000	68000000	9000000000	122000000000000
	4	17°C	6800	200000	50000000	8800000000	90000000000000

## Sheet: Table 2
Update of the cooling protocol for antibiotic-free storage of boar semen at 5°C improves sperm quality and maintains low bacterial counts
Anne-Marie Luther, Thu Quynh Nguyen, Jutta Verspohl, Dagmar Waberski
Experiment 1					Experiment 2					Experiment 3						Experiment 4
Boar	Parameter	HT 18 h	Control		Boar	Parameter	HT 24 h	Control		Boar	Parameter	HT 6 h	HT 16 h	HT 24 h		Boar	Parameter	HT 12 h	HT 24 h
1	VCL	117.759	126.423		1	VCL	78.8707	43.5886		1	VCL	94.8027	102.519	95.4964		1	VCL	104.028	121.709
2	VCL	109.365	161.474		2	VCL	105.519	98.2369		2	VCL	118.668	118.984	129.467		2	VCL	129.59	139.381
3	VCL	122.65	143.133		3	VCL	75.2057	85.2588		3	VCL	100.484	111.941	104.867		3	VCL	130.536	134.997
4	VCL	111.301	107.348		4	VCL	98.4613	94.5753		4	VCL	96.9466	117.893	111.061		4	VCL	156.602	162.19
5	VCL	130.025	121.319		5	VCL	118.21	102.768		5	VCL	112.511	120.225	119.89		5	VCL	149.925	148.459
6	VCL	106.427	95.6472		6	VCL	66.3644	58.3636		6	VCL	105.563	119.489	109.096		6	VCL	137.262	150.034
7	VCL	136.802	148.224		7	VCL	87.2159	72.6148		1	BCF	15.0601	16.7534	15.1277		7	VCL	143.898	147.376
8	VCL	117.868	134.849		8	VCL	65.7745	55.3814		2	BCF	19.9419	19.499	21.3087		8	VCL	130.912	136.07
9	VCL	112.745	129.46		9	VCL	50.7997	91.6287		3	BCF	16.3725	18.3373	18.6429		1	BCF	15.8597	18.3552
1	BCF	20.918	23.7571		10	VCL	114.917	111.056		4	BCF	15.8579	18.6282	17.4521		2	BCF	18.361	19.734
2	BCF	17.9108	24.3049		1	BCF	20.0346	13.8396		5	BCF	19.414	21.1276	20.56		3	BCF	17.7394	17.9503
3	BCF	21.088	23.0935		2	BCF	19.7745	16.2494		6	BCF	20.4226	21.4402	19.2879		4	BCF	22.0471	21.9834
4	BCF	20.2492	18.882		3	BCF	14.0988	14.0738		1	ALH	0.8658	0.913344	0.880475		5	BCF	18.7168	18.3799
5	BCF	24.6499	24.357		4	BCF	22.2603	19.9057		2	ALH	1.06956	1.04462	1.12955		6	BCF	21.0251	22.3435
6	BCF	18.6703	17.0008		5	BCF	20.9872	20.6706		3	ALH	0.961018	1.03866	0.971093		7	BCF	24.7936	24.4262
7	BCF	24.8375	25.2633		6	BCF	17.8239	17.3036		4	ALH	0.877515	1.04637	0.986894		8	BCF	17.9333	20.5219
8	BCF	19.2178	23.8317		7	BCF	22.2531	18.8248		5	ALH	0.998522	1.04889	1.0568		1	ALH	0.948589	1.09369
9	BCF	18.4842	20.0692		8	BCF	15.1522	13.3423		6	ALH	0.943062	1.05061	0.972099		2	ALH	1.1574	1.24281
1	ALH	1.02197	1.07821		9	BCF	16.9269	16.4378		1	LIN	0.400929	0.387398	0.380222		3	ALH	1.22741	1.21608
2	ALH	0.981246	1.35999		10	BCF	20.1355	19.1674		2	LIN	0.340216	0.367307	0.35626		4	ALH	1.395	1.40101
3	ALH	1.17591	1.30416		1	ALH	0.720689	0.452394		3	LIN	0.316164	0.327606	0.334591		5	ALH	1.30233	1.25611
4	ALH	1.00428	0.96315		2	ALH	0.924816	0.887145		4	LIN	0.373297	0.368363	0.366551		6	ALH	1.20011	1.28495
5	ALH	1.07994	1.01643		3	ALH	0.772639	0.773827		5	LIN	0.344161	0.330524	0.329201		7	ALH	1.24163	1.27285
6	ALH	0.966154	0.863678		4	ALH	0.902468	0.833045		6	LIN	0.338949	0.335154	0.342639		8	ALH	1.15162	1.22485
7	ALH	1.16527	1.28734		5	ALH	1.05784	0.936528								1	LIN	0.343013	0.353889
8	ALH	1.07153	1.15844		6	ALH	0.651704	0.586199								2	LIN	0.310231	0.317608
9	ALH	0.940845	1.10288		7	ALH	0.79325	0.687517								3	LIN	0.242495	0.268245
1	LIN	0.399649	0.375712		8	ALH	0.632603	0.550765								4	LIN	0.287411	0.292364
2	LIN	0.350321	0.34173		9	ALH	0.497544	0.820043								5	LIN	0.297673	0.32164
3	LIN	0.279358	0.277962		10	ALH	1.01724	0.974792								6	LIN	0.268335	0.28395
4	LIN	0.416124	0.454038		1	LIN	0.355762	0.402262								7	LIN	0.308277	0.303671
5	LIN	0.396316	0.404006		2	LIN	0.4137	0.37871								8	LIN	0.275769	0.278323
6	LIN	0.435587	0.433113		3	LIN	0.295634	0.435148
7	LIN	0.382237	0.356397		4	LIN	0.389281	0.417381
8	LIN	0.392174	0.380905		5	LIN	0.317594	0.310111
9	LIN	0.411017	0.382151		6	LIN	0.340052	0.346918
					7	LIN	0.37437	0.397207
					8	LIN	0.402961	0.431667
					9	LIN	0.362282	0.369872
					10	LIN	0.307944	0.339137

## Sheet: Table 3
Update of the cooling protocol for antibiotic-free storage of boar semen at 5°C improves sperm quality and maintains low bacterial counts
Anne-Marie Luther, Thu Quynh Nguyen, Jutta Verspohl, Dagmar Waberski
Experiment 3
Boar	CFU/ml
	raw semen	HT 6 h	HT 16 h	HT 24 h
1	2500	0	0	0
2	30000	0	0	0
3	1000	0	0	0
4	5000	0	0	0
5	15000	0	0	0
6	4200	0	0	0
